# Supplementary material for: Pre-Flight Calibration of the Mars 2020 Rover Mastcam Zoom (Mastcam-Z) Multispectral, Stereoscopic Imager
Source: Space Sci Rev. 2021 Feb 18;217(2):29. doi: 10.1007/s11214-021-00795-x (PMC7892537; doi:10.1007/s11214-021-00795-x)
Supplement: Supplementary file 1 — (ZIP 98.6 MB) [file 11214_2021_795_MOESM1_ESM.zip]

Archive with 39 entries (39 files):
- As_Run_Log_Document.docx
- CalPro_412_L_Photon_v2_05.pdf
- CalPro_412_Photon_v2_03.pdf
- CalPro_412_R_Photon_v2_03.pdf
- CalPro_412_R_Photon_v2_06.pdf
- CalPro_423_Radiometric_v2_04.pdf
- CalPro_423_Radiometric_v2_04_sup.pdf
- CalPro_423_Radiometric_v2_07.pdf
- CalPro_425_Radiometric_v2_03.pdf
- CalPro_426_Radiometric_v2_03.pdf
- CalPro_433_434_L_Spectral_Throughput_v2_02.pdf
- CalPro_433_434_L_Spectral_Throughput_v2_02_copy.pdf
- CalPro_441_Dark_Current_v2_01.pdf
- CalPro_462_Geometric_v2_02.pdf
- CalPro_465-7_JR_Geometric_v2_04_FL48_TEMP.pdf
- CalPro_465-7_JR_Geometric_v2_06_TVAC_Ambient.pdf
- CalPro_465-7_JR_Geometric_v2_11.pdf
- CalPro_465-7_JR_Geometric_v2_13.pdf
- CalPro_466_JR_Geometric_v2_07_TVAC_Ambient.pdf
- CalPro_468_JR_Geometric_v2_04.pdf
- CalPro_471_MTF_v2_06.pdf
- CalPro_471_MTF_v2_08.pdf
- CalPro_471_MTF_v2_12.pdf
- CalPro_473_MTF_v2_01.pdf
- CalPro_473_MTF_v2_02.pdf
- CalPro_491_Sample_Observations_v2_03.pdf
- Image_Log_41.xlsx
- Image_Log_412_EQM.xlsx
- Image_Log_41_42.xlsx
- Image_Log_423_EQM.xlsx
- Image_Log_43.xlsx
- Image_Log_433_EQM.xlsx
- Image_Log_44.xlsx
- Image_Log_45_EQM.xlsx
- Image_Log_46.xlsx
- Image_Log_46X_47X_49X_EQM.xlsx
- Image_Log_47.xlsx
- Image_Log_48.xlsx
- Image_Log_49.xlsx
