# Supplementary material for: Pre-Flight Calibration of the Mars 2020 Rover Mastcam Zoom (Mastcam-Z) Multispectral, Stereoscopic Imager
Source: Space Sci Rev. 2021 Feb 18;217(2):29. doi: 10.1007/s11214-021-00795-x (PMC7892537; doi:10.1007/s11214-021-00795-x)
Supplement: Supplementary file 1 — (ZIP 98.6 MB) [file 11214_2021_795_MOESM1_ESM.zip › Image_Log_41.xlsx]

## Sheet: Log
Prefix	First Suffix	Last Suffix	Date	Start Time	End Time	Duration	Radiance Level [#]	Rad. Value [mW/cm2/sr]	Window On [0,1]	IS Placement [C,L,R]	IS-Port Distance [m]	Port-MCZ Distance [m]	IS-MCZ Distance [m]	Lab Temp. [°C]	MCZ Temp. [°C]	Notes	Test Number	Test Envi. Code	Camera	Part Number	Frames per Stack	Total Frames	Subframe	Filters	FLs [mm]	FDs [m]	ETs [ms,%,DN8]

## Sheet: Tables
Scale Factor	1
Flux Level	Recommended Flux	Recalculated Flux	Units
Flux1	1	1	mW/cm2/sr
Flux2	1.5	1.5	mW/cm2/sr
Flux3	2	2	mW/cm2/sr
Flux4	3	3	mW/cm2/sr
Flux5	4	4	mW/cm2/sr
Flux6	6	6	mW/cm2/sr
Flux7	8	8	mW/cm2/sr
Flux8	10	10	mW/cm2/sr
Flux Level	Time0	Time1	Time2	Time3	Time4	Time5	Time6	Time7	Time8	Time9
Flux1	0	2	4	6	8	10	12	18	30	0
Flux2	0	2	2.5	4	6	10	12	15	18	0
Flux3	0	1	1.5	2	2.5	4	6	10	12	0
Flux4	0	1	1.5	2	2.5	4	6	8	10	0
Flux5	0	0.3	0.5	1	1.5	2	2.5	4	6	0
Flux6	0	0.3	0.5	1	1.3	1.5	2	4	6	0
Flux7	0	0.3	0.5	1	1.3	1.5	2	2.5	4	0
Flux8	0	0.3	0.5	1	1.3	1.5	2	2.5	4	0
Zoom Position	Value [mm]
Z1	25.6
Z2	61.8
Z3	100
Focus	Value [m]
Near
Mid
Far
Filter
R0
R1
R2
R3
R4
R5
R6
R7
