# Supplementary material for: Pre-Flight Calibration of the Mars 2020 Rover Mastcam Zoom (Mastcam-Z) Multispectral, Stereoscopic Imager
Source: Space Sci Rev. 2021 Feb 18;217(2):29. doi: 10.1007/s11214-021-00795-x (PMC7892537; doi:10.1007/s11214-021-00795-x)
Supplement: Supplementary file 1 — (ZIP 98.6 MB) [file 11214_2021_795_MOESM1_ESM.zip › Image_Log_412_EQM.xlsx]

## Sheet: Log
Prefix	Start Suffix	End Suffix	Date	Start Time	End Time	Duration	Notes	Frames/Stack	Frames	Radiance Level	Radiance [mW/cm2/sr]	Lab Temp [°C]	CCD Temp [°C]	IS-Port Distance [cm]	Window	FoV	Subframe	Camera	ETs [ms]	FLs [mm]	FDs [m]	Filters
412TAMBE00	0	5	2018-11-07	13:52:44.180000	13:56:02.604000	00:03:18.424000	Checking integrating sphere radiance values. Radiance value 1 used instead of 4.	1	6	1	1	N/A	N/A	10	0	center	full	EQM	-	100	nearest	0
412TAMBE00	6	11	2018-11-07	13:56:46.619000	13:57:21.114000	00:00:34.495000	Scaled radiance values by 135%.	1	6	4	3.083	N/A	N/A	10	0	center	full	EQM	-	100	nearest	0
412TAMBE09	0	59	2018-11-07	14:25:25	14:30:53.372000	00:05:28.372000	Integrating sphere readout actually 1.08, not 1.35	10	60	1	1.08	N/A	N/A	10	0	center	full	EQM	-	100	nearest	0
412TAMBE03	0	149	2018-11-07	14:32:53.349000	14:46:33.108000	00:13:39.759000		10	150	3	2.7	N/A	N/A	10	0	center	full	EQM	-	100	nearest	0
412TAMBE11	0	59	2018-11-07	14:48:43.747000	14:54:26.386000	00:05:42.639000		10	60	5	5.4	N/A	N/A	10	0	center	full	EQM	-	100	nearest	0
412TAMBE12	0	59	2018-11-07	14:56:16.050000	15:01:50.762000	00:05:34.712000		10	60	7	10.8	N/A	N/A	10	0	center	full	EQM	-	100	nearest	0
412TAMBE00	12	17	2018-11-07	15:15:32.287000	15:16:27.511000	00:00:55.224000		10	6	7	10.92	N/A	N/A	10	0	center	full	EQM	-	100	nearest	0
412RAMBE10	0	59	2018-11-07	15:18:09.957000	15:23:41.265000	00:05:31.308000		10	60	3	2.7	N/A	N/A	10	1	center	full	EQM	-	100	nearest	0
412TAMBE12	60	119	2018-11-07	15:26:19.589000	15:31:51.768000	00:05:32.179000		10	60	7	10.8	N/A	N/A	10	1	center	full	EQM	-	100	nearest	0

## Sheet: Tables
Scale Factor	1
Flux Level	Recommended Flux	Recalculated Flux	Units
Flux1	1	1	mW/cm2/sr
Flux2	1.5	1.5	mW/cm2/sr
Flux3	2	2	mW/cm2/sr
Flux4	3	3	mW/cm2/sr
Flux5	4	4	mW/cm2/sr
Flux6	6	6	mW/cm2/sr
Flux7	8	8	mW/cm2/sr
Flux8	10	10	mW/cm2/sr
Flux Level	Time0	Time1	Time2	Time3	Time4	Time5	Time6	Time7	Time8	Time9
Flux1	0	2	4	6	8	10	12	18	30	0
Flux2	0	2	2.5	4	6	10	12	15	18	0
Flux3	0	1	1.5	2	2.5	4	6	10	12	0
Flux4	0	1	1.5	2	2.5	4	6	8	10	0
Flux5	0	0.3	0.5	1	1.5	2	2.5	4	6	0
Flux6	0	0.3	0.5	1	1.3	1.5	2	4	6	0
Flux7	0	0.3	0.5	1	1.3	1.5	2	2.5	4	0
Flux8	0	0.3	0.5	1	1.3	1.5	2	2.5	4	0
Zoom Position	Value [mm]
Z1	25.6
Z2	61.8
Z3	100
Focus	Value [m]
Near
Mid
Far
Filter
R0
R1
R2
R3
R4
R5
R6
R7
