# Supplementary material for: Pre-Flight Calibration of the Mars 2020 Rover Mastcam Zoom (Mastcam-Z) Multispectral, Stereoscopic Imager
Source: Space Sci Rev. 2021 Feb 18;217(2):29. doi: 10.1007/s11214-021-00795-x (PMC7892537; doi:10.1007/s11214-021-00795-x)
Supplement: Supplementary file 1 — (ZIP 98.6 MB) [file 11214_2021_795_MOESM1_ESM.zip › Image_Log_41_42.xlsx]

## Sheet: Log
Prefix	First Suffix	Last Suffix	Date	Start Time	End Time	Duration	Radiance Level [#]	Rad. Value [mW/cm2/sr]	Window On [0,1]	IS Placement [C,L,R]	IS-Port Distance [m]	Port-MCZ Distance [m]	IS-MCZ Distance [m]	Lab Temp. [°C]	MCZ Temp. [°C]	Notes	Test Number	Test Envi. Code	Camera	Part Number	Frames per Stack	Total Frames	Subframe	Filters	FLs [mm]	FDs [m]	ETs [ms,%,DN8]
423TAMBR01	0	134	2018-12-28	16:38:33.667000	16:45:12.487000	00:06:38.820000	1	1	0	C	0.2	0.05	0.25	20	21	completed	423	TAMB	R	1	10	135	full	0-6	26, 63, 100	3	40%, 80%, bias
425TN10R00	0	24	2019-04-27	14:30:00	15:25:00	00:55:00	1	5.3	1	C	0.01	0.38	0.39	25	-3.3	This ran as a series of images. Difficulties were found with the autoexposure	425	TN10	R	0
413TN10R05	0	89	2019-04-27	15:28:00	15:36:00	00:08:00	1	5.283	1	C						Running the photon transfer data	413	TN10	R	5
425TN10R00	25	28	2019-04-27	15:40:00	15:45:00	00:05:00	1	5.318	1	C						Further testing of the 423 scripts	425	TN10	R	0
425TN10R02	0	356	2019-04-27	15:45:00	16:30:00	00:45:00	1	5.321	1	C						Running radiometric scripts. Check ISOP 17:09 at read 5.338	425	TN10	R	2
425TN10L00	0	1	2019-04-27	16:36:00	16:37:00	00:01:00	1	5.318	1	C					-5.3	Test alignment image	425	TN10	L	0
413TN10L05	0	89	2019-04-27	16:38:00	16:48:00	00:10:00	1	5.321	1	C					-4.75	Photon transfer curve meaurements	413	TN10	L	5
425TN10L02	0	356	2019-04-27	16:55:28	17:34:00	00:38:32	1	5.318	1	C					-4.8	Radiometric flat fields. Radiance Level #1	425	TN10	L	2
413TN10L08	0	89	2019-04-27	17:41:35	17:50:09	00:08:34	2	10.029	1	C					-4.6	Photon transfer curve. Flux level 2	413	TN10	L	8
425TN10L02	357	713	2019-04-27	17:52:47	18:32:31	00:39:44	2	10.29	1	C					-5.4	Radiometric flat fields. Radiance Level #2	425	TN10	L	2
425TN10L05	0	69	2019-04-27	17:36:37	18:46:13	01:09:36	2	10.284	1	C					-5.7		425	TN10	L	5
425TN10R00	29	30	2019-04-27	18:50:32	18:51:44	00:01:12	2	10.3	1	C						Test image for sphere alignment	425	TN10	R	0
413TN10R08	0	89	2019-04-27	18:52:46	19:02:41	00:09:55	2	10.29	1	C					-5.5	Photon Transfer Radiance Level #2	413	TN10	R	8
425TN10R02	357	713	2019-04-27	19:05:05	19:46:06	00:41:01	2	10.3	1	C					-4.4	Radiometric flat fields. Radiance level2	425	TN10	R	2
425TN10R05	0	69	2019-04-27	19:49:05	19:58:07	00:09:02	2	9.72	1	C					-3.4		425	TN10	R	5
462TN10R00	0		2019-04-28	19:22:00.796000					1	C
426TN10L00	0		2019-04-28	19:22:02.529000					1	C
426TN10R00	1		2019-04-28	19:23:17.721000					1	C
426TN10L00	1		2019-04-28	19:23:31.468000					1	C
426TN10R00	2		2019-04-28	19:24:39.343000					1	C
426TN10L00	2		2019-04-28	19:24:52.025000					1	C
426TN10R00	3		2019-04-28	19:32:05.031000					1	C
426TN10R00	4		2019-04-28	19:33:03.306000					1	C
426TN10R00	5		2019-04-28	19:33:39.592000					1	C	0.14
426TN10R00	6		2019-04-28	19:34:37.252000					1	C	0.12
426TN10L00	3		2019-04-28	19:35:27.017000					1	C
426TN10R00	7		2019-04-28	19:36:23.984000					1	C						Solar filter in place on right camera
426TN10L00	4		2019-04-28	19:37:05.919000					1	C						Solar filter in place on left camera; light leak present
426TN10R00	8		2019-04-28	19:40:06.557000				78.622	1	C						Mega lamps turned on. Lamp 3 to max.											1 ms
426TN10R00	9		2019-04-28	19:40:34.113000					1	C																	1 sec
426TN10R00	10		2019-04-28	19:40:53.743000					1	C																	10 sec
426TN10R00	11		2019-04-28	19:42:59.889000					1	C															inf		60 sec
426TN10R02	0	14	2019-04-28	19:49:26.811000	20:01:03.804000	00:11:36.993000		76.383	1	C					-3.6	Edited script to take 10 one minute exposures, and 5 bias frames, and 60 seconds of darks
426TN10R02	15	24	2019-04-28	20:02:39.993000	20:08:36.123000	00:05:56.130000		44.474	1	C					-3.4	Edited script to take 5 one minute exposures, and 10 bias frames, and 60 seconds of darks. Turned off lamp 1.
426TN10L00	5		2019-04-28	20:12:30.160000				10.003	1	C						Turned off lamp 2
426TN10L00	6		2019-04-28	20:13:06.600000					1	C
426TN10L00	7		2019-04-28	20:13:27.875000					1	C
426TN10L00	8		2019-04-28	20:13:49.622000					1	C
426TN10L00	9		2019-04-28	20:14:07.854000					1	C
426TN10L00	10		2019-04-28	20:14:32.662000					1	C			0.14
426TN10L00	11		2019-04-28	20:16:12.124000					1	C			0.115
426TN10L00	12		2019-04-28	20:16:33.146000					1	C
426TN10L00	13		2019-04-28	20:16:52.092000					1	C
426TN10L00	14		2019-04-28	20:17:29.024000					1	C
426TN10L00	15		2019-04-28	20:18:42.718000					1	C						Placing solar filter in position.											1 sec
426TN10L00	16		2019-04-28	20:21:53.339000				79.25	1	C						Both external lamps turned on and slit opened completely.											1 sec
426TN10L00	17		2019-04-28	20:22:26.720000					1	C																	10 sec
426TN10L00	18		2019-04-28	20:23:02.398000					1	C																	60 sec
426TN10L02	0	14	2019-04-28	20:27:08.601000	20:38:42.008000	00:11:33.407000		79.075	1	C					-5.1	Several one minute exposures
426TN10L02	15	24	2019-04-28	20:41:09.450000	20:47:06.242000	00:05:56.792000		47.041	1	C					-5.1	Shut off lamp 1.
426TN10L02	25	32	2019-04-28	20:49:44.729000	20:53:42.163000	00:03:57.434000			1	C					L -5.3	Turn off all the lights, take 3 dark currents at 60 seconds each.
426TN10R02	25	32	2019-04-28	20:49:49.248000	20:53:43.545000	00:03:54.297000		-0.348	1	C					R -3.7
423TAMBR00	0		2019-04-29	19:53:00	19:53:00	00:00:00	1	4.9988	1	C	0.1	0.38		amb	30.8	Test image for alignment
423TAMBR00	1		2019-04-29	19:57:15.281000	19:57:16.880000	00:00:01.599000	1	4.999	1	C	0.1	0.38			30.8	Test image for alignment
423TAMBR00	2		2019-04-29	19:59:41.343000	19:59:48.768000	00:00:07.425000	1	4.999	1	C					30.9	Test image for alignment
423TAMBR00	3		2019-04-29	20:00:58.606000	20:01:17.304000	00:00:18.698000	1	4.986	1	C					30.9	Test image for alignment
423TAMBR02	0	356	2019-04-29	20:08:26.398000	20:48:34.021000	00:40:07.623000	1	4.986	1	C	0.1	0.38		amb	30.8	First radiance level for flat fields
423TAMBL00	0	2	2019-04-29	20:25:26.888000	20:25:56.137000	00:00:29.249000	1	4.983	1	C	0.1	0.38		amb	30	Test image for alignment
412TAMBR05	0	89	2019-04-29	20:53:33.424000	21:02:17.467000	00:08:44.043000	1	4.9863	1	C	0.1	0.38		amb	30.6	Photon transfer for right eye
423TAMBR02	357	713	2019-04-29	21:07:30.004000	21:48:23.987000	00:40:53.983000	2	10.005	1	C	0.1	0.38		amb	30.6	Second radiance level for flat fields
412TAMBL05	0	89	2019-04-29	21:08:04.130000	21:16:27.679000	00:08:23.549000	2	10.005	1	C	0.1	0.38		amb	29.7	Photon transfer for left eye. However, this was the incorrect part number. Should be Part 08
412TAMBL08	0	89	2019-04-29	21:24:33.690000	21:32:52.852000	00:08:19.162000	2	9.9976	1	C	0.1	0.38		amb	29.7	Photon transfer second script.
423TAMBL05	0	69	2019-04-29	21:43:32.589000	21:53:15.372000	00:09:42.783000	2	9.9976	1	C	0.1	0.38		amb	29.7	Multi focal length two filter test
423TAMBL00	2		2019-04-29	22:06:06.519000	22:06:13.754000	00:00:07.235000	2	10.003	1	C	0.1	0.38		amb	29.8	Test image for alignment
423TAMBL00	3		2019-04-29	22:08:04.211000			2	10.003	1	C	0.1	0.38		amb	29.8	Test image for alignment
423TAMBL00	4		2019-04-29	22:08:51.513000			2	10.003	1	C	0.1	0.38		amb	29.7	Test image for alignment
423TAMBL02	0	356	2019-04-29	22:11:30.124000	22:50:31.061000	00:39:00.937000	2	9.9183	1	C	0.1	0.38		amb	29.7	Radiance level #1 flat fields
423TAMBR00	4		2019-04-29	22:14:58.247000	22:14:59.698000	00:00:01.451000	2	9.918	1	C	0.1	0.38		amb	30.4	Test image for alignment
423TAMBR00	5		2019-04-29	22:17:20.957000			2	9.918	1	C	0.1	0.38		amb	30.4	Second test image at longer FL
412TAMBR08	0	89	2019-04-29	22:18:33.466000	22:27:01.393000	00:08:27.927000	2	9.918	1	C	0.1	0.38		amb	30.4	Photon transfer. Flux level 2
423TAMBR05	0	69	2019-04-29	22:30:35.345000	22:40:04.094000	00:09:28.749000	2	9.9202	1	C	0.1	0.38		amb	30.4	Second photon transfer. Flux level 2
423TAMBL02	357	713	2019-04-29	22:52:34.033000	23:32:43.643000	00:40:09.610000	1	5.0013	1	C	0.1	0.38		amb	29.8	Radiance level #2 for flat fields
423TAMBR00	7		2019-05-01	19:31:54	19:32:58.072000	00:01:04.072000	1	1.0004	0	R					24.6	Test image for alignment
423TAMBR00	8		2019-05-01	19:41:39.897000	19:41:43.114000	00:00:03.217000	1		0	R					24.8	Test image for alignment
423TAMBR00	9		2019-05-01	19:42:58.418000			1		0	R					25	Test image for alignment
423TAMBR00	10		2019-05-01	19:43:23.512000			1	0.78	0	R					25	Test image for alignment
423TAMBR00	11		2019-05-01	19:46:47.188000	19:47:03.974000	00:00:16.786000	1		0	R					25.2	Test image for alignment. ISOP note removed from header
423TAMBR00	12		2019-05-01	19:50:14.548000	19:50:21.270000	00:00:06.722000	1		0	R					25.3	Test image for alignment. IS moved closer. ISOP note removed from header
412TAMBR01	0	89	2019-05-01	19:55:37.399000	20:05:26	00:09:48.601000	1	1.0079	0	R					25	Distance from camera is 36 cm. Radiance level #1 - 5 second end time delay
412TAMBR05	90	179	2019-05-01	20:09:43	20:18:09.724000	00:08:26.724000	5	5.0013	0	R					25	Radiance value #5
423TAMBL00	5	7	2019-05-02	18:47:51.955000				1.031	0	L			0.64		24.2	After the last run the the cart was lowered in height. Height from the ground to the top is 19 7/8 inches.									79		1
423TAMBL00	8		2019-05-02	18:52:04.049000					0	L
423TAMBL00	9		2019-05-02	18:53:14.787000					0	L
423TAMBL00	10		2019-05-02	18:54:13.895000					0	L
423TAMBL00	11		2019-05-02	18:55:18.271000					0	L			0.68			autoexposure turned off											16
412TAMBL01	0	89	2019-05-02	19:18:03.216000	19:26:48.826000	00:08:45.610000	1	1	0	L					24.1									0	100
412TAMBL02	0	89	2019-05-02	19:31:18.047000	19:40:29.419000	00:09:11.372000	2	2.005	0	L															110
412TAMBL04	0	89	2019-05-02	19:44:14.642000	19:52:39.658000	00:08:25.016000	4	4.015	0	L					24
412TAMBL05	90	179	2019-05-02	19:55:03.808000	20:03:23.547000	00:08:19.739000	5	5.006	0	L					24
412TAMBL06	0	89	2019-05-02	20:05:31.513000	20:13:58.043000	00:08:26.530000	6	6.019	0	L					23.9
412TAMBL07	0	89	2019-05-02	20:15:50.617000	20:24:09.827000	00:08:19.210000	7	8.032	0	L					23.9
412TAMBL08	90	179	2019-05-02	20:28:40.056000	20:36:46.369000	00:08:06.313000	8	10.042	0	L					23.7
412TAMBL03	0	89	2019-05-02	20:39:05.812000	20:47:32.091000	00:08:26.279000	3	3.016	0	L					23.5
423TAMBR00	13		2019-05-02	21:17:40.761000					0	R			0.64		23.8	autoexposure turned off									79		10
423TAMBR00	14		2019-05-02	21:19:39.328000					0	R
423TAMBR00	15		2019-05-02	21:20:23.447000					0	R
412TAMBR02	0	89	2019-05-02	21:37:09.529000	21:45:46.707000	00:08:37.178000	2	2.011	0	R					24										110
412TAMBR03	0	89	2019-05-02	21:47:44.501000	21:56:08.684000	00:08:24.183000	3	3.001	0	R					24
412TAMBR04	0	89	2019-05-02	21:57:50.742000	22:06:10.283000	00:08:19.541000	4	4.019	0	R					24.1
412TAMBR06	0	89	2019-05-02	22:07:57.026000	22:16:23.704000	00:08:26.678000	6	6.086	0	R					24
412TAMBR07	0	89	2019-05-02	22:19:03.568000	22:27:28.246000	00:08:24.678000	7	8.067	0	R					23.9
412TAMBR08	90	179	2019-05-02	22:29:02.851000	22:37:46.138000	00:08:43.287000	8	10.023	0	R					24
412TAMBL00	0	0	2019-05-06	09:24:39.685000			None	None		L					22.6	Autoexposure full frame 26mm zone, near focus, auto focus off, 12cm distance did not fill the field of view
412TAMBL00	1	1	2019-05-06	09:27:57.262000	09:27:57.262000	00:00:00	None	None		L						Autoexposure full frame 26mm zone, near focus, auto focus off, 9 cm distance did not fill the field of view
412TAMBL00	2	2	2019-05-06	09:28:40.773000			None	None		L					22.9	Autoexposure full frame 26mm zone, near focus, auto focus off, 9 cm shift up slightly distance did not fill the field of view
412TAMBL00	3	3	2019-05-06	09:29:09.803000			None	None		L						Autoexposure full frame 26mm zone, near focus, auto focus off, 9 cm shift up slightly distance did not fill the field of view Image ID 212, 213
412TAMBL00	4	4	2019-05-06	09:29:30.952000	09:29:49.322000	00:00:18.370000	None	None		L						Autoexposure full frame 26mm zone, near focus, auto focus off, 9 cm shift up slightly prefectly centered,
423TAMBL02	714	1070	2019-05-06	09:40:35.853000	10:20:08.178000	00:39:32.325000	1	5.021		L					23.6	Window will be closed and lights off, 5 milawats, full frame auto focus, start temp 23.2
423TAMBL05	70	139	2019-05-06	10:26:58.400000	10:36:55.611000	00:09:57.211000	1	5.034		L					22.8	Changes made to create a more linear scan, target DMs 67 and 135
423TAMBL07	0	267	2019-05-06	10:53:30.973000	11:13:54.703000	00:20:23.730000	1	5.029		L					24	Full frame Exposure was 6, 3, 1 instead of 6,3,1.5
423TAMBL02	1071	1427	2019-05-06	11:15:55.137000	11:56:54.100000	00:40:58.963000	2	10.065		L					24.5	10 miliwats start sphere: 10.08
423TAMBL05	140	209	2019-05-06	11:59:19.349000	12:09:04.626000	00:09:45.277000	2	10.057		L					24.8	10.07 miliwats start of scan
423TAMBL08	0	80	2019-05-06	12:11:06.285000	ABORTED		2			L					24.9	10.205 miliwats start of scan 3, 1, 1 exposure times absorted strip because of error in script
423TAMBL08	81	348	2019-05-06	12:32:28.763000	12:51:38.405000	00:19:09.642000	2	10.055		L					24.6	Exposure returned to 3, 1.5, 1. 10.04 start of scan
423TAMBR00	16	16	2019-05-06	13:05:30.772000	13:05:53.541000	00:00:22.769000	None	None		R						Test image, full frame, autofocus, 9cm
423TAMBR00	17	17	2019-05-06	13:06:38.321000	13:06:57.442000	00:00:19.121000	None	None		R						Test image, full frame autofocus, 9cm
423TAMBR00	18	18	2019-05-06	13:07:26.839000	13:07:34.310000	00:00:07.471000	None	None		R						Test image, full frame autofocus, 9cm Image ID 266
423TAMBR02	714	1070	2019-05-06	13:16:02.385000	13:57:47.909000	00:41:45.524000	2	10.035		R					25.1	10.0 miliwats, start 10.005, Temperature L 22.8 R 24.6
423TAMBR05	70	139	2019-05-06	14:02:14.447000	14:12:07.336000	00:09:52.889000	2	10.042		R					25.3	10.03 miliwats start of scan
423TAMBR08	0	267	2019-05-06	14:14:23.758000	14:34:47.293000	00:20:23.535000	2	10.04		R					25.4	10 miliwat 10.035 moments after Red. Value reading noted dropping fast
423TAMBR02	1071	1427	2019-05-06	14:40:14.113000	15:21:32.223000	00:41:18.110000	1	5.0312		R					25	5 miliwats 5.0038 start of scan Temp R:25.4
423TAMBR05	140	209	2019-05-06	15:27:46.607000	15:38:12.200000	00:10:25.593000	1	5.0387		R					25.3	5.0212 miliwats at start
423TAMBR07	0	267	2019-05-06	15:41:07.677000	16:02:04.679000	00:20:57.002000	1	5.0262		R					25.1	5 miliwats

## Sheet: Tables
Scale Factor	1
Flux Level	Recommended Flux	Recalculated Flux	Units
Flux1	1	1	mW/cm2/sr
Flux2	1.5	1.5	mW/cm2/sr
Flux3	2	2	mW/cm2/sr
Flux4	3	3	mW/cm2/sr
Flux5	4	4	mW/cm2/sr
Flux6	6	6	mW/cm2/sr
Flux7	8	8	mW/cm2/sr
Flux8	10	10	mW/cm2/sr
Flux Level	Time0	Time1	Time2	Time3	Time4	Time5	Time6	Time7	Time8	Time9
Flux1	0	2	4	6	8	10	12	18	30	0
Flux2	0	2	2.5	4	6	10	12	15	18	0
Flux3	0	1	1.5	2	2.5	4	6	10	12	0
Flux4	0	1	1.5	2	2.5	4	6	8	10	0
Flux5	0	0.3	0.5	1	1.5	2	2.5	4	6	0
Flux6	0	0.3	0.5	1	1.3	1.5	2	4	6	0
Flux7	0	0.3	0.5	1	1.3	1.5	2	2.5	4	0
Flux8	0	0.3	0.5	1	1.3	1.5	2	2.5	4	0
Zoom Position	Value [mm]
Z1	25.6
Z2	61.8
Z3	100
Focus	Value [m]
Near
Mid
Far
Filter
R0
R1
R2
R3
R4
R5
R6
R7
