# Supplementary material for: Pre-Flight Calibration of the Mars 2020 Rover Mastcam Zoom (Mastcam-Z) Multispectral, Stereoscopic Imager
Source: Space Sci Rev. 2021 Feb 18;217(2):29. doi: 10.1007/s11214-021-00795-x (PMC7892537; doi:10.1007/s11214-021-00795-x)
Supplement: Supplementary file 1 — (ZIP 98.6 MB) [file 11214_2021_795_MOESM1_ESM.zip › Image_Log_423_EQM.xlsx]

## Sheet: Log
Prefix	Start Suffix	End Suffix	Date	Start Time	End Time	Duration	Notes	Frames/Stack	Expected Frames	Radiance Level	Radiance [mW/cm2/sr]	Lab Temp [°C]	CCD Temp [°C]	IS-Port Distance [cm]	Window	FoV	Subframe	Camera	ETs [ms]	FLs [mm]	FDs [m]	Filters
423TAMBE02	0	244	2018-11-06	17:31:00	18:00:08.021000	00:29:08.021000	Auto-exposure kernel started at 0, so all exposures where 0 second exposure	10	360	N/A	2.264			9	0	center	full	EQM	auto 40%, 80%, bias	26, 63, 110	nearest	0,1,5,7
423TAMBE02	245	604	2018-11-06	18:13:00	18:56:58.671000	00:43:58.671000	Completed	10	360	N/A	2.261			9	0	center	full	EQM	auto 40%, 80%, bias	26, 63, 110	nearest	0,1,5,7
423TAMBE02	629	756	2018-11-06	19:01:00	19:17:27.127000	00:16:27.127000	Terminated early, after 26 mm FL	10	120	N/A	4.008			9	0	center	full	EQM	auto 40%, 80%, bias	26, 63, 110	nearest	0,1,5,7
423TAMBE00	N/A	N/A	2018-11-07	16:07:09.915000	16:08:35.852000	00:01:25.937000	Script terminated.	1	7	N/A	1.99			9	0	center	full	EQM	auto 40%, bias	34	nearest	0
423TAMBE01	0	2	2018-11-07	16:09:11.958000	16:10:36.567000	00:01:24.609000	Integrating Sphere not centered. Re-performed script after attempting to center integrating sphere.	1	3	N/A	1.99			9	0	center	full	EQM	auto 40%, bias	34	nearest	0
423TAMBE01	3	5	2018-11-07	16:13:46.728000	16:14:16.209000	00:00:29.481000	Integrating Sphere not centered. Re-performed script after centering integrating sphere.	1	3	N/A	1.99			9	0	center	full	EQM	auto 40%, bias	34	nearest	0
423TAMBE01	6	8	2018-11-07	16:15:15.516000	16:15:43.287000	00:00:27.771000	Integrating sphere centered.	1	3	N/A	1.99			9	0	center	full	EQM	auto 40%, bias	34	nearest	0
423TAMBE02	0	383	2018-11-07	16:18:35.930000	17:01:08.145000	00:42:32.215000	Lights on at 4:41:29 PM. Lights back off at 4:48:18 PM.	10	360	1	2.01			9	0	center	full	EQM	auto 40%, 80%, bias	34, 63, 100	nearest	0,1,5,7
423TAMBE02	N/A	N/A	2018-11-07	17:16:46.485000	N/A	N/A	Re-set GSE before running this script. Test aborted.	10	360	2	4.01			9	0	center	full	EQM	auto 40%, 80%, bias	34, 63, 100	nearest	0,1,5,7
423TAMBE02	384	767	2018-11-07	17:21:41.777000	18:03:11.195000	00:41:29.418000	On the fly script created for the following window on procedure: 423TAMBE06 which will take 40%, and 80% at three zoom positions for filters 0 and 7.	10	360	2	4.01		26.39	9	0	center	full	EQM	auto 40%, 80%, bias	34, 63, 100	nearest	0,1,5,7
423TAMBE06	0	71	2018-11-07	18:12:47.350000	18:25:01.638000	00:12:14.288000		10	72	1	2.04			10	1	center	full	EQM	auto 40%, 80%	34, 63, 100	nearest	0,7
423TAMBE06	72	143	2018-11-07	18:27:31.793000	18:38:26.489000	00:10:54.696000		10	72	2	4.04		27.03	10	1	center	full	EQM	auto 40%, 80%	34, 63, 100	nearest	1,7
423TAMBE09	0		2018-11-09				Flux level 3.8 with cover off.	10	1	N/A	3.88			26.7	372	0	center	full	EQM	10	26	nearest	0
423TAMBE09	1		2018-11-09					10	1	N/A	3.88				372	0	center	full	EQM	10	26	nearest	0
423TAMBE09	2		2018-11-09					10	1	N/A	3.88				372	0	center	full	EQM	10	26	nearest	0
423TAMBE09	3		2018-11-09					10	1	N/A	3.88				20	0	center	full	EQM	10	26	nearest	0
423TAMBE09	4	147	2018-11-09	12:39:07.155000	12:48:07.505000	00:09:00.350000		10	144	N/A	3.88				20	0	center	full	EQM	50% full well	entire zoom range in 0.5 mm steps	nearest	0
423TAMBE10	0	83	2018-11-09	12:49:54.238000	12:56:00.380000	00:06:06.142000		10	84	N/A	3.88				20	0	center	full	EQM	80% full well	50-110	nearest	0
423TAMBE10	84	167	2018-11-09	12:56:53.659000	13:03:10.951000	00:06:17.292000	Flux level adjusted to ISOP=8.05	10	84	N/A	8.05			27.2	20	0	center	full	EQM	80% full well	50-110	nearest	0
423TAMBE10	168	251	2018-11-09	13:03:32.254000	13:09:44.569000	00:06:12.315000		10	84	N/A	8.05				20	0	center	full	EQM	50% full well	50-110	nearest	0

## Sheet: Tables
Scale Factor	1
Flux Level	Recommended Flux	Recalculated Flux	Units
Flux1	1	1	mW/cm2/sr
Flux2	1.5	1.5	mW/cm2/sr
Flux3	2	2	mW/cm2/sr
Flux4	3	3	mW/cm2/sr
Flux5	4	4	mW/cm2/sr
Flux6	6	6	mW/cm2/sr
Flux7	8	8	mW/cm2/sr
Flux8	10	10	mW/cm2/sr
Flux Level	Time0	Time1	Time2	Time3	Time4	Time5	Time6	Time7	Time8	Time9
Flux1	0	2	4	6	8	10	12	18	30	0
Flux2	0	2	2.5	4	6	10	12	15	18	0
Flux3	0	1	1.5	2	2.5	4	6	10	12	0
Flux4	0	1	1.5	2	2.5	4	6	8	10	0
Flux5	0	0.3	0.5	1	1.5	2	2.5	4	6	0
Flux6	0	0.3	0.5	1	1.3	1.5	2	4	6	0
Flux7	0	0.3	0.5	1	1.3	1.5	2	2.5	4	0
Flux8	0	0.3	0.5	1	1.3	1.5	2	2.5	4	0
Zoom Position	Value [mm]
Z1	25.6
Z2	61.8
Z3	100
Focus	Value [m]
Near
Mid
Far
Filter
R0
R1
R2
R3
R4
R5
R6
R7
