# Supplementary material for: Pre-Flight Calibration of the Mars 2020 Rover Mastcam Zoom (Mastcam-Z) Multispectral, Stereoscopic Imager
Source: Space Sci Rev. 2021 Feb 18;217(2):29. doi: 10.1007/s11214-021-00795-x (PMC7892537; doi:10.1007/s11214-021-00795-x)
Supplement: Supplementary file 1 — (ZIP 98.6 MB) [file 11214_2021_795_MOESM1_ESM.zip › Image_Log_43.xlsx]

## Sheet: Log
Prefix	First Suffix	Last Suffix	Date	Start Time	End Time	Duration	Start Wavelength	End Wavelength	Step Wavelength	Window On [0,1]	Mono. Placement [C,L,R]	Mono-Port Distance [m]	Port-MCZ Distance [m]	Mono-MCZ Distance [m]	Lab Temp. [°C]	MCZ Temp. [°C]	Notes	Test Number	Test Envi. Code	Camera	Part Number	Frames per Stack	Total Frames	Subframe	Filters	FLs [mm]	FDs [m]	ETs [ms,%,DN8]
mono_scan_g123_300nm_1100nm_2nm_			2019-05-05	09:58:00			300	1100	2	0		0.2	0.05	0.25			First Scan of the Day						1
433TAMBL00	0	0	2019-05-05	10:26:03					2	0		0.2	0.05	0.25	68.5	24	Dark Current IMAGE ID 174-176						1
433TAMBR00	0	0	2019-05-05	10:26:03					2	0		0.2	0.05	0.25	68.5	24.5	Dark Current IMAGE ID 174-176						1
mono_scan_g123_300nm_1100nm_2nm_			2019-05-05	11:32:58.962000			300	1100	2	0		0.2	0.05	0.25			Scan aborted						1
mono_scan_g123_300nm_1100nm_2nm_			2019-05-05	12:05:27.965000			300	1100	2	0		0.2	0.05	0.25			Intinuator was noticed and taken off						1
mono_scan_g123_300nm_1100nm_2nm_			2019-05-05	12:15:28.321000			300	1100	2	0		0.2	0.05	0.25									1
433TAMBL00	1	1	2019-05-05	12:27:11.521000					2	0		0.2	0.05	0.25	67.8	23	Out of focus, no auto focus Image ID 178						1
433TAMBR00	1	1	2019-05-05	12:29:43.169000	12:43:46.288000	00:14:03.119000			2	0		0.2	0.05	0.25	67.8	24.8	No auto focus Image ID 178						1
433TAMBR00	2	2	2019-05-05	12:49:06.383000	12:49:32.774000	00:00:26.391000			2	0		0.2	0.05	0.25		24.9	No auto focus						1
433TAMBR00	3	3	2019-05-05	12:52:00.522000	12:52:42.262000	00:00:41.740000			2	0		0.2	0.05	0.25		24.7	Auto focus used						1
433TAMBR00	4	4	2019-05-05						2	0		0.2	0.05	0.25		24.7	No auto focus						1
433TAMBR00	5	5	2019-05-05	12:56:18.110000	12:56:49.291000	00:00:31.181000			2	0		0.2	0.05	0.25		24.7	X pixel center 96, width 10 pixels						1
433TAMBR00	6	8	2019-05-05	13:03:34.323000	13:03:55.214000	00:00:20.891000			2	0		0.2	0.05	0.25		25.2	Auto exposure being set 944, 464, 32, 208 focus position 666, lights out						3
433TAMBR00	9	11	2019-05-05	13:54:37.887000	13:54:48.017000	00:00:10.130000			2	0		0.2	0.05	0.25		23.1	Dark current Auto exposure change 150 set down to 120						3
433TAMBR00	12	12	2019-05-05	13:56:50.345000					2	0		0.2	0.05	0.25		24	Dark 40 sec exposure no frame						1
433TAMBR00	13	22	2019-05-05		13:59:05.060000	13:59:05.060000			2	0		0.2	0.05	0.25		24.1	Dark 10 frame subframe 0.8 exposure						10
433TAMBR01	0	1883	2019-05-05	14:03:59.950000	14:25:47.158000	00:21:47.208000	400	710	2	0		0.2	0.05	0.25		25.3	Dark wait of 5 secs, possible error selecting wavelengths because of lag						1884
433TAMBR00	23	25	2019-05-05	14:52:46.961000					2	0		0.2	0.05	0.25		24.5	SM computer, target 100, exposure 0.4 milisec						3
433TAMBR00	26	28	2019-05-05		14:55:26.940000	14:55:26.940000	650	650	2	0		0.2	0.05	0.25		24.5	Wavelength 650, auto exposure						3
433TAMBR00	29	31	2019-05-05	14:56:36.768000					2	0		0.2	0.05	0.25		21.6	SM computer, target 100, exposure 0.4 milisec *Double check the suffix						3
433TAMBR00	30	31	2019-05-05	Lost	Lost				2	0		0.2	0.05	0.25			Notes Lost *Double check the suffix						2
433TAMBR01	1884	3767	2019-05-05	Lost	Lost				2	0		0.2	0.05	0.25		Lost	Lost Inband						1884
433TAMBR00	32	33	2019-05-05	15:23:26.914000		1899-12-29 08:36:33			2	0		0.2	0.05	0.25		24.8							2
433TAMBR01	3768	5651	2019-05-05	15:26:22.514000	15:46:19.429000	00:19:56.915000	400	710	2	0		0.2	0.05	0.25		25.5	Inband						1884
433TAMBR02	0	811	2019-05-05	15:51:00.607000	16:21:57.674000	00:30:57.067000	302	1100	4	0		0.2	0.05	0.25		25	Outband, exposure 300milsec, 3frame 3milsec, wait 6 sec. Notes 1098 is the last valid image						812
433TAMBR00	36	36	2019-05-05	16:26:09.323000			302	1098		0		0.2	0.05	0.25									1
433TAMBR10	0	2	2019-05-05	16:50:45.558000			798	798		0		0.2	0.05	0.25			focus 666 exposure 0.5milsec						3
433TAMBR10	3	5	2019-05-05	16:54:02.395000	16:54:08.852000	00:00:06.457000	800	800		0		0.2	0.05	0.25			exposure 0.6milsec						3
433TAMBR10	6	8	2019-05-05	16:55:35.845000	16:55:50.545000	00:00:14.700000	796	796		0		0.2	0.05	0.25			exposure 0.6milsec						3
433TAMBR11	0	299	2019-05-05	17:09:59.326000	17:12:50.872000	00:02:51.546000	780	826	2	0		0.2	0.05	0.25		25.4	Inband. subframe pixels changed because hydraulics in monochromater cart are decreasing in height. exposure time 0.5 miliseconds						300
433TAMBR12	0	547	2019-05-05	17:26:05.724000	17:43:11.098000	00:17:05.374000	302	1100	6	0		0.2	0.05	0.25		25.6	Outband, multiply inband by 50 with max exposure of 3 seconds, outof band 5 second wait. Too early at 302.						548
433TAMBR20	0	2	2019-05-05	17:50:29.449000			864	864		0		0.2	0.05	0.25		24.7	auto exposure dementions changed, focus the same 666, Lamp shutter closed						3
433TAMBR20	3	5	2019-05-05	17:54:34.950000	17:54:43.893000	00:00:08.943000	864	864		0		0.2	0.05	0.25		24.9	Lamp shutter open						3
433TAMBR20	6	8	2019-05-05	17:55:12.487000	17:55:17.989000	00:00:05.502000	864	864		0		0.2	0.05	0.25		24.9	rerun						3
433TAMBR20	9	11	2019-05-05	17:56:16.152000	17:56:21.466000	00:00:05.314000	868	868		0		0.2	0.05	0.25		25	a little out of focus						3
433TAMBR20	12	14	2019-05-05	18:02:21.456000	18:02:35.353000	00:00:13.897000	866	866		0		0.2	0.05	0.25		25	0.8 milisec exposure, increase focus from 666 to 726 rerun for thisMore out of focus,						3
433TAMBR20	15	17	2019-05-05	18:04:36.007000	18:04:43.577000	00:00:07.570000	866	866		0		0.2	0.05	0.25			focus changed 606						3
433TAMBR20	18	20	2019-05-05	18:05:37.391000	18:05:53.173000	00:00:15.782000	866	866		0		0.2	0.05	0.25		24.7	focus changed to 546						3
433TAMBR21	0	323	2019-05-05	18:12:24.607000	18:16:37.157000	00:04:12.550000	840	890	2	0		0.2	0.05	0.25		25.5	5 second wait, exposure 8milisecs						324
433TAMBR22	0	547	2019-05-05	18:20:11.798000	18:37:41.759000	00:17:29.961000	302	1100	6	0		0.2	0.05	0.25		25.5	open lamp shutter. 5 second waits, exposure 40milisecs. stick 606						548
433TAMBR30	0	2	2019-05-05	18:43:37.629000	18:43:46.950000	00:00:09.321000	906	906		0		0.2	0.05	0.25		24.7	close lamp, same focus 606,						3
433TAMBR30	3	5	2019-05-05	18:44:15.011000	18:44:21.617000	00:00:06.606000	908	908		0		0.2	0.05	0.25		24.7	rerun						3
433TAMBR30	6	8	2019-05-05	18:45:01	18:45:07.745000	00:00:06.745000	904	904		0		0.2	0.05	0.25		24.7							3
433TAMBR31	0	359	2019-05-05	18:47:13.455000	18:52:12.793000	00:04:59.338000	884	940	2	0		0.2	0.05	0.25		25.3	1milisecs, 5 sec wait						360
433TAMBR32	0	547	2019-05-05	18:56:51.774000	19:16:07.917000	00:19:16.143000	302	1100	6	0		0.2	0.05	0.25		25.2	open lamp shutter, outband, 50milisec exposure, 5 sec wait						548
MONO_SCAN_g123_300nm_1100nm_2nm_			2019-05-05	19:26:52.184000	19:54:01.608000	00:27:09.424000	300	1100		0		0.2	0.05	0.25			Radiometer scan						1
433TAMBR40	0	2	2019-05-05	20:01:09.226000			934	934		0		0.2	0.05	0.25			Focus position 606, openening shutter rerun, radiameter still on						3
433TAMBR40	3	5	2019-05-05	20:07:26.349000	20:07:28.888000	00:00:02.539000	934	934		0		0.2	0.05	0.25			Rerun with open shutter. Remove radiometer						3
433TAMBR40	6	8	2019-05-05	20:08:07.310000	20:08:11.397000	00:00:04.087000	936	936		0		0.2	0.05	0.25			rerun script						3
433TAMBR40	7	11	2019-05-05	20:08:48.567000	20:08:51.149000	00:00:02.582000	938	938		0		0.2	0.05	0.25		24.8	Focus a little fuzy, 1.4 milisecs, reajust frame 16 pixels,						5
433TAMBR40	12	14	2019-05-05	20:12:17.710000	20:12:25.705000	00:00:07.995000	940	940		0		0.2	0.05	0.25		24.6	5 second waits, move subframe down, focus stays						3
433TAMBR41	0	299	2019-05-05	20:18:27.186000	20:24:13.982000	00:05:46.796000	914	960	2	0		0.2	0.05	0.25		25.4	1.4 milisecs, closed lamp shutter						300
433TAMBR42	0	25	2019-05-05	20:27:51.205000	ABORT		302	1100	6	0		0.2	0.05	0.25		25	opening lamp shutter, Outband, exposure 70milisecs - ABORT step wavelength set at 4nm instead of 6nm						26
433TAMBR42	26	573	2019-05-05	20:32:33.402000	20:51:14.006000	00:18:40.604000	302	1100	6	0		0.2	0.05	0.25		24.9							548
433TAMBR50	0	2	2019-05-05	20:57:07.030000			973	973		0		0.2	0.05	0.25		24.8	1milisec, opening lamp shutter, rerun						3
433TAMBR50	4	6	2019-05-05	20:57:50.278000	20:58:08.006000	00:00:17.728000	973	973		0		0.2	0.05	0.25		24.8	rerun with open lamp shutter						3
433TAMBR50	6	8	2019-05-05	20:58:48.698000	20:58:55.696000	00:00:06.998000	975	975		0		0.2	0.05	0.25		24.9							3
433TAMBR50	9	11	2019-05-05	20:59:40.284000	20:59:50.528000	00:00:10.244000	971	971		0		0.2	0.05	0.25		24.9							3
433TAMBR50	12	14	2019-05-05	21:03:20.909000	21:03:34	00:00:13.091000	971	971		0		0.2	0.05	0.25		25.1	2.2milisec exposures, focus a little off, 546 focus						3
433TAMBR50	15	17	2019-05-05	21:04:23.149000	21:04:33.282000	00:00:10.133000	971	971		0		0.2	0.05	0.25			focus worse changed to 546						3
433TAMBR50	18	20	2019-05-05	21:13:13.566000	21:13:28	00:00:14.434000	971	971		0		0.2	0.05	0.25		24.9	2.2milisecs exposure, focus changed to 666						3
433TAMBR51	0	311	2019-05-05	21:15:55.239000	21:22:11	00:06:15.761000	952	1000	2	0		0.2	0.05	0.25		25.3	Focus changed to 606, inaband						312
433TAMBR52	0	547	2019-05-05	21:35:57.233000	21:55:26.178000	00:19:28.945000	302	1100	6	0		0.2	0.05	0.25		25	Outband 110milisec exposure same subframe size, lamp shutter open						548
433TAMBR60	0	2	2019-05-05	22:01:35.961000	22:01:46.130000	00:00:10.169000	998	998		0		0.2	0.05	0.25		25	focus 606, shutter open						3
433TAMBR60	3	5	2019-05-05	22:02:22.939000	22:02:47.391000	00:00:24.452000	1000	1000		0		0.2	0.05	0.25		25							3
433TAMBR60	6	8	2019-05-05	22:03:09.949000	22:03:18.151000	00:00:08.202000	1002	1002		0		0.2	0.05	0.25		25.2							3
433TAMBR61	0	305	2019-05-05	22:05:42.168000	ABORTED		980	1100	2	0		0.2	0.05	0.25			update subfrane parameters, 3.9milisecs- ABORT due to freeze up						306
433TAMBR61	306	1049	2019-05-05	22:26:51.665000			980	1100	2	0		0.2	0.05	0.25		25.5	resetting script, shutter open, 3.9milisecs exposure						744
433TAMBR62	0	547	2019-05-05	22:46:27.480000	23:03:51.722000	00:17:24.242000	302	1100	6	0		0.2	0.05	0.25		25.3	195milisecs exposure						548
433TAMBR01	5652	7535	2019-05-05	23:10:59.322000	23:27:18.917000	00:16:19.595000	400	710	2	0		0.2	0.05	0.25		25.5	rerun of r01 script 0.4 milisecs Inband focus 666, 4 second wait time. Low slit/movement of the slit						1884
MONO_SCAN_g123_300nm_1100nm_2nm_			2019-05-05	23:34:43.147000	ABORTED		300	1100	2	0		0.2	0.05	0.25			reopen lamp shutter g2 g3 boundary 700nm Radiometer-ABORT due to wrong wavelenght						1
MONO_SCAN_g123_300nm_1100nm_2nm_			2019-05-05	23:39:07.403000			300	1100	2	0		0.2	0.05	0.25			reopen lamp shutter g2 g3 boundary 700nm Radiometer						1
										0		0.2	0.05	0.25			Radiometry scan, power down cameras						1
433TAMBR00	37	39	2019-05-06	08:57:52.436000	08:58:04.001000	00:00:11.565000				0		0.2	0.05	0.25		23.6	Scan to check for slit movement, 600nm wavelength, 666 motor counts, auto focus subframe						3
433TAMBL00	2	4	2019-05-06	18:16:20.311000	18:17:14.857000	00:00:54.546000				0		0.2	0.05	0.25		24.3	Alignment test, left camera on, starting temp 21.4 left, humidity 66.room temp 67.2. zoom 100mm. auto exposure change. focus 666						3
433TAMBL00	5	7	2019-05-06	18:27:45.771000	18:28:08.399000	00:00:22.628000				0		0.2	0.05	0.25		24.1							3
433TAMBL00	8	8	2019-05-06	18:33:30.263000	18:33:42.154000	00:00:11.891000				0		0.2	0.05	0.25		24	turn on monocrometer, no auto exposure						1
MONO_SCAN_g123_300nm_1100nm_2nm_			2019-05-06	18:38:00.598000			300	1100	2	0		0.2	0.05	0.25			2 second wait time, Radiometer scan						1
433TAMBL30	0	0	2019-05-06	19:17:53.635000	19:18:33.370000	00:00:39.735000	676	676		0		0.2	0.05	0.25		23.8	Auto focus off, focus 666						1
433TAMBL30	1	1	2019-05-06	19:32:51.143000	19:33:24.411000	00:00:33.268000	680	680		0		0.2	0.05	0.25		24.4	having a double band						1
433TAMBL30	2	2	2019-05-06	19:34:11.250000			680	680		0		0.2	0.05	0.25		24.4							1
433TAMBL30	3	3	2019-05-06	19:35:19.698000	19:35:28.340000	00:00:08.642000	680	680		0		0.2	0.05	0.25		24.5							1
433TAMBL00	9	9	2019-05-06	19:38:05.172000	19:38:14.198000	00:00:09.026000	625	625		0		0.2	0.05	0.25		24.6							1
433TAMBL00	10	10	2019-05-06	19:41:56.431000	19:42:15.923000	00:00:19.492000	625	625		0		0.2	0.05	0.25		24.5	Auto exposure, exposure time above a second						1
433TAMBL00	11	11	2019-05-06	19:51:46.619000	19:52:22.147000	00:00:35.528000	625	625		0		0.2	0.05	0.25		24.1							1
433TAMBL00	12	12	2019-05-06	19:53:18.979000	19:53:37.581000	00:00:18.602000	625	625		0		0.2	0.05	0.25		24.2							1
433TAMBL00	13	13	2019-05-06	19:56:36.668000	19:56:40.869000	00:00:04.201000	625	625		0		0.2	0.05	0.25		24.3							1
433TAMBL00	14	14	2019-05-06	19:57:43.802000	19:57:47.965000	00:00:04.163000	625	625		0		0.2	0.05	0.25		24.3							1
433TAMBL00	15	15	2019-05-06	19:58:37.740000	19:58:41.217000	00:00:03.477000	625	625		0		0.2	0.05	0.25		24.4							1
433TAMBL30	4	4	2019-05-06	19:59:57	20:00:06.140000	00:00:09.140000	674	674		0		0.2	0.05	0.25		24.5							1
433TAMBL30	5	5	2019-05-06	19:02:49	20:02:54.756000	01:00:05.756000	674	674		0		0.2	0.05	0.25		24.5	change the focus to 606. focus worse						1
433TAMBL30	6	6	2019-05-06	19:04:17	20:04:22.611000	01:00:05.611000	674	674		0		0.2	0.05	0.25		24.5	focos 726						1
433TAMBL30	7	7	2019-05-06	20:04:55.404000	20:04:57.695000	00:00:02.291000	674	674		0		0.2	0.05	0.25		24.5	796						1
433TAMBL30	8	8	2019-05-06	20:05:57.222000	20:06:01.525000	00:00:04.303000	676	676		0		0.2	0.05	0.25		24.4							1
433TAMBL30	9	9	2019-05-06	20:09:11.334000	20:09:15.339000	00:00:04.005000	674	674		0		0.2	0.05	0.25		24.1							1
433TAMBL30	10	10	2019-05-06	20:09:55.656000	20:09:59.553000	00:00:03.897000	672	672		0		0.2	0.05	0.25		24.1							1
433TAMBL31	0	287	2019-05-06	20:14:30.124000	20:17:38.417000	00:03:08.293000	654	698	2	0		0.2	0.05	0.25		24.8	.4milisec exposure 5 sec wait time focus 726						288
433TAMBL32	0	279	2019-05-06	20:26:35.615000	20:34:27.243000	00:07:51.628000	302	1094	12	0		0.2	0.05	0.25		24.3	open lamp shutter 20millisecs, 4 second wait time. Outband						280
433TAMBL40	0	2	2019-05-06	20:38:00.212000	20:38:06.764000	00:00:06.552000	600	600		0		0.2	0.05	0.25		24.3	focus 726						3
433TAMBL40	3	5	2019-05-06	20:38:45.358000	20:38:48.971000	00:00:03.613000	600	600		0		0.2	0.05	0.25		24.3							3
433TAMBL40	6	8	2019-05-06	20:39:22.103000	20:39:27.084000	00:00:04.981000	600	600		0		0.2	0.05	0.25		24.3							3
433TAMBL40	9	11	2019-05-06	20:39:59.362000	20:40:02.593000	00:00:03.231000	606	606		0		0.2	0.05	0.25		24.3							3
433TAMBL40	13	14	2019-05-06	20:40:41.611000	20:40:46.578000	00:00:04.967000	608	608		0		0.2	0.05	0.25		24.4							2
433TAMBL40	15	17	2019-05-06	20:41:31	20:41:35.810000	00:00:04.810000	610	610		0		0.2	0.05	0.25		24.5							3
433TAMBL41	0	275	2019-05-06	20:43:48	20:46:20.670000	00:02:32.670000	578	620	2	0		0.2	0.05	0.25		25.1	0.5 milisec wait time 4secs						276
433TAMBL42	0	279	2019-05-06	20:49:08	20:56:59.921000	00:07:51.921000	302	1094	12	0		0.2	0.05	0.25		24.5	open lamp shutter, outband, 25 milisecs exposure 4 sec wait time. Outband						280
433TAMBL50	0	2	2019-05-06	21:19:02.520000	21:19:09.811000	00:00:07.291000	527	527		0		0.2	0.05	0.25		24							3
433TAMBL50	3	5	2019-05-06	21:20:28.841000	21:20:34.229000	00:00:05.388000	529	529		0		0.2	0.05	0.25		24							3
433TAMBL50	6	8	2019-05-06	21:21:10.898000	21:21:18.548000	00:00:07.650000	531	531		0		0.2	0.05	0.25		24.1							3
433TAMBL50	9	11	2019-05-06	21:21:58.952000	21:22:04.025000	00:00:05.073000	533	533		0		0.2	0.05	0.25		24.1							3
433TAMBL51	0	323	2019-05-06	21:24:24.212000	21:27:30.138000	00:03:05.926000	500	550	2	0		0.2	0.05	0.25		24.8	7 milisec exposure, 4 sec wait, Trigger happy on 544 clicked too soon						324
433TAMBL52	0	279	2019-05-06	21:35:42.433000	21:48:18.431000	00:12:35.998000	302	1094	12	0		0.2	0.05	0.25		24.6	Outband, 5 sec wait, exposure 35milisecs						280
433TAMBL60	0	2	2019-05-06	21:52:26.970000	21:52:34.274000	00:00:07.304000	450	450		0		0.2	0.05	0.25		24.6	focus 726						3
433TAMBL60	3	5	2019-05-06	21:53:13.769000	21:53:18.541000	00:00:04.772000	452	452		0		0.2	0.05	0.25		24.7							3
433TAMBL60	6	8	2019-05-06	21:53:57.191000	21:54:00.294000	00:00:03.103000	448	448		0		0.2	0.05	0.25		24.7							3
433TAMBL61	0	383	2019-05-06	21:56:58.176000	22:00:50.937000	00:03:52.761000	410	470	2	0		0.2	0.05	0.25		24.7	1.5 milisec exposure, 5 sec wait						384
433TAMBL62	0	279	2019-05-06	22:05:11.733000	22:13:46.298000	00:08:34.565000	302	1094	12	0		0.2	0.05	0.25		24.6	outband, 74milisecs integration time 5 sec waits						280
MONO_SCAN_g123_300nm_1100nm_2nm_			2019-05-06	22:22:21.962000	22:52:01.433000	00:29:39.471000	300	1100	2	0		0.2	0.05	0.25			Radiometer scan 2 second wait time						1
MONO_SCAN_g123_300nm_1100nm_2nm_			2019-05-06	22:58:26.013000			300	1100	2	0		0.2	0.05	0.25			changing to cross over grading 700nm						1
433TAMBL00	16	16	2019-05-07	08:13:59.956000						0		0.2	0.05	0.25		22	Test image, full frame, 726,						1
433TAMBL00	17	17	2019-05-07	08:17:56.923000	08:18:08.366000	00:00:11.443000				0		0.2	0.05	0.25		22.7	Lights off, full frame auto focus, 726,						1
433TAMBL00	20	20	2019-05-07	08:22:27.240000	08:22:33.399000	00:00:06.159000				0		0.2	0.05	0.25		22.9	Auto exposure						1
433TAMBL00	21	21	2019-05-07	08:25:15.680000	08:26:15.201000	00:00:59.521000				0		0.2	0.05	0.25		23	40 sec dark image, checking room dark, full frame, software thought the shutter was closed but was not closed, computer error in recording the shutter open/close						1
433TAMBL00	22	22	2019-05-07	08:28:32.627000						0		0.2	0.05	0.25		23.1	Dark room						1
MONO_SCAN_g123_300nm_1100nm_2nm_			2019-05-07	08:32:04.847000	08:58:52.019000	00:26:47.172000	300	1100	2	0		0.2	0.05	0.25			Image ID 124-126						1
433TAMBL00	23	25	2019-05-07	09:00:23.288000	09:00:32.118000	00:00:08.830000				0		0.2	0.05	0.25		23.2	Waiting sec to let camera settle before colelcting scan, 5 sec wait scan, 16 pixels in each direction, 626 wavelength, autofocus off, lights off						3
433TAMBL00	26	28	2019-05-07	09:04:55.810000						0		0.2	0.05	0.25		23.3	0.4 milisecs require the test frame, remove auto expsure, 626 wavelength						3
433TAMBL01	1	433	2019-05-07	09:08:14.829000	ABORT		400	710	2	0		0.2	0.05	0.25		24	5 sec wait time, 626, aborted because of delay in recording wavelength						433
433TAMBL01	434	2317	2019-05-07	09:13:53.347000	09:31:18.431000	00:17:25.084000	400	710	2	0		0.2	0.05	0.25		23.8	5 sec wait time, 626, 638 was missed two images at 640						1884
433TAMBL03	0	11	2019-05-07	09:35:54.089000			400	710	2	0		0.2	0.05	0.25		23.6	Running 638 because was missed, was done because 433TAMBL01 missed an image						12
433TAMBL02	0	811	2019-05-07	09:39:11.747000	10:04:01.711000	00:24:49.964000	302	1100	4	0		0.2	0.05	0.25		23.7	Exposure time 75 milisecs, 5 sec wait						812
433TAMBL01	2317	2329	2019-05-07	10:07:41.185000			302	1100	4	0		0.2	0.05	0.25		23.9	552 NM repeat scan to , 0.4 milisecs, 726, was suposed to be 03 but recorded at 01						13
433TAMBL03	12		2019-05-07	10:09:38.818000			302	1100	4	0		0.2	0.05	0.25		23.6	554nm						-11
433TAMBL03	24	35	2019-05-07	10:11:27.783000	10:11:37.615000	00:00:09.832000	302	1100	4	0		0.2	0.05	0.25		23.6	556nm						12
433TAMBL03	36	47	2019-05-07	10:12:21.437000			302	1100		0		0.2	0.05	0.25		23.6							12
433TAMBL10	0	2	2019-05-07	10:15:22.350000						0		0.2	0.05	0.25		23.6	789nm, 0.3 milisecs						3
433TAMBL11	0	299	2019-05-07	10:18:09.551000	10:21:36.001000	00:03:26.450000	286	780	2	0		0.2	0.05	0.25		24.3	wait 5 sec, 6 milsecs						300
433TAMBL10	3	5	2019-05-07	10:37:05.696000	10:37:18.975000	00:00:13.279000				0		0.2	0.05	0.25									3
433TAMBL12	0	547	2019-05-07	10:39:34.984000	10:57:01.049000	00:17:26.065000	302	1100	6	0		0.2	0.05	0.25		24.7	50milisecs						548
433TAMBL20	0	2	2019-05-07	11:00:20.813000	11:00:39.533000	00:00:18.720000				0		0.2	0.05	0.25		24.6	750 nm, sub frame916, 496, 32, 208, 480, 16 pixel drop, 496, exposure 0.4 milisec						3
433TAMBL21	0	275	2019-05-07	11:02:30.753000	11:06:06.706000	00:03:35.953000	730	772	2	0		0.2	0.05	0.25		25.3	Exposure 0.5, 726 focus 5 sec wait						276
433TAMBL22	0	547	2019-05-07	11:08:14.602000	11:25:43.426000	00:17:28.824000	302	1100	6	0		0.2	0.05	0.25		24.8	5 sec wait, 50 milisec, 726 exposure						548
471TAMBL30	11	13	2019-05-07	11:34:39.684000						0		0.2	0.05	0.25		24.5	676 wavelength, exposure 0.4 milsecs						3
433TAMBL31	288	575	2019-05-07	11:36:27.932000	11:39:39.130000	00:03:11.198000				0		0.2	0.05	0.25		25	Exposure 0.5 milsecs, wavelength 654						288
433TAMBL40	18	20	2019-05-07	11:41:53.027000						0		0.2	0.05	0.25		24.9	600 wavelength, 0.6 milsec						3
433TAMBL41	276	551	2019-05-07	11:44:00.558000	11:47:06.473000	00:03:05.915000	578	620	2	0		0.2	0.05	0.25		25.3	726, 0.8 milsec						276
433TAMBL40	21	23	2019-05-07	11:51:38.410000	11:51:45.710000	00:00:07.300000				0		0.2	0.05	0.25		24.5	612, getting new auto exposure time 0.4 milsec						3
433TAMBL41	552	827	2019-05-07	11:52:51.742000	11:56:08.256000	00:03:16.514000	578	620	2	0		0.2	0.05	0.25		24.8	0.4 milsec exposure time						276
433TAMBL50	12	14	2019-05-07	11:57:16.475000			527			0		0.2	0.05	0.25		24.8	726, 0.7 milsec exposure time						3
433TAMBL51	324	647	2019-05-07	11:58:36.695000	12:02:29.737000	00:03:53.042000	500	550	2	0		0.2	0.05	0.25		25.2	0.7 milisec exposure time, 726, 5 sec wait						324
433TAMBL60	9	11	2019-05-07	12:03:35.339000						0		0.2	0.05	0.25			726, exposure 1.3 milsecs, 450 wavelenth						3
433TAMBL61	384	385	2019-05-07	12:05:03.376000	ABORT	ABORTED	410	470	2	0		0.2	0.05	0.25		24.7	1.6 milsecs						2
433TAMBL61	386	769	2019-05-07	12:06:01.597000	12:10:01.387000	00:03:59.790000	410	470	2	0		0.2	0.05	0.25		25.1	1.6 milisec exposure						384
433TAMBL00	29	29	2019-05-07	12:13:49.791000						0		0.2	0.05	0.25		24.9	room dark, full frame, auto focus off, auto exposure off, 40 sec exposure						1
MONO_SCAN_g123_300nm_1100nm_2nm_			2019-05-07	12:20:30.754000	12:22:56.019000	00:02:25.265000	300	1100	2	0		0.2	0.05	0.25			lights on

## Sheet: Tables
Scale Factor	1
Flux Level	Recommended Flux	Recalculated Flux	Units
Flux1	1	1	mW/cm2/sr
Flux2	1.5	1.5	mW/cm2/sr
Flux3	2	2	mW/cm2/sr
Flux4	3	3	mW/cm2/sr
Flux5	4	4	mW/cm2/sr
Flux6	6	6	mW/cm2/sr
Flux7	8	8	mW/cm2/sr
Flux8	10	10	mW/cm2/sr
Flux Level	Time0	Time1	Time2	Time3	Time4	Time5	Time6	Time7	Time8	Time9
Flux1	0	2	4	6	8	10	12	18	30	0
Flux2	0	2	2.5	4	6	10	12	15	18	0
Flux3	0	1	1.5	2	2.5	4	6	10	12	0
Flux4	0	1	1.5	2	2.5	4	6	8	10	0
Flux5	0	0.3	0.5	1	1.5	2	2.5	4	6	0
Flux6	0	0.3	0.5	1	1.3	1.5	2	4	6	0
Flux7	0	0.3	0.5	1	1.3	1.5	2	2.5	4	0
Flux8	0	0.3	0.5	1	1.3	1.5	2	2.5	4	0
Zoom Position	Value [mm]
Z1	25.6
Z2	61.8
Z3	100
Focus	Value [m]
Near
Mid
Far
Filter
R0
R1
R2
R3
R4
R5
R6
R7
