# Supplementary material for: Pre-Flight Calibration of the Mars 2020 Rover Mastcam Zoom (Mastcam-Z) Multispectral, Stereoscopic Imager
Source: Space Sci Rev. 2021 Feb 18;217(2):29. doi: 10.1007/s11214-021-00795-x (PMC7892537; doi:10.1007/s11214-021-00795-x)
Supplement: Supplementary file 1 — (ZIP 98.6 MB) [file 11214_2021_795_MOESM1_ESM.zip › Image_Log_433_EQM.xlsx]

## Sheet: Log
Prefix	Start Suffix	End Suffix	Wavelength [nm]	Grating	Mono Filters	Date	Start Time	End Time	Duration	Notes	Frames/Stack	Frames	Radiance [mW/cm2/sr]	Lab Temp [°C]	CCD Temp [°C]	Mono-Port Distance [cm]	Window	FoV	Subframe	Camera	ETs [ms]	FLs [mm]	FDs [m]	Filters
433TAMBE00	0	11	555	g2	order-sorting	2018-11-06			00:00:00	Pre-test image	10	12	N/A			9	0	center	112x224	EQM	auto 40%, bias	100	nearest	0
433TAMBE0A	0	31	0	g1	order-sorting	2018-11-07				test image	10	32	N/A				0	center		EQM	auto 40%, bias	100	nearest	0
433TAMBE00	0	11	0	g1	order-sorting	2018-11-07	19:55:23.485000	19:56:55.797000	00:01:32.312000		10	12	N/A		26.64	9	0	center	32x192	EQM	auto 40%, bias	100	nearest	0
433TAMBE0A	32	43	570	g1	order-sorting	2018-11-07	20:11:47.986000	20:12:22.327000	00:00:34.341000	test image	10	12	N/A				0	center	32x192	EQM	auto 40%, bias	100	nearest	A
433TAMBE00	12	23	400	g1	order-sorting	2018-11-08					10	12	N/A		26.6		0	center	32x192	EQM	auto 40%, bias	100	nearest	0
433TAMBE00	24	35	402	g1	order-sorting	2018-11-09	20:14:15.972000	20:14:29.497000	00:00:13.525000		10	12	N/A				0	center	32x192	EQM	auto 40%, bias	100	nearest	0
433TAMBE00	36	47	404	g1	order-sorting	2018-11-10					10	12	N/A				0	center	32x192	EQM	auto 40%, bias	100	nearest	0
433TAMBE00	48	59	406	g1	order-sorting	2018-11-11	20:15:18.147000	20:15:26.774000	00:00:08.627000		10	12	N/A				0	center	32x192	EQM	auto 40%, bias	100	nearest	0
433TAMBE00	60	71	408	g1	order-sorting	2018-11-12	20:15:39.300000	20:15:52.458000	00:00:13.158000		10	12	N/A				0	center	32x192	EQM	auto 40%, bias	100	nearest	0
433TAMBE00	72	83	410	g1	order-sorting	2018-11-13	20:16:04.012000	20:16:15.086000	00:00:11.074000		10	12	N/A				0	center	32x192	EQM	auto 40%, bias	100	nearest	0
433TAMBE00	84	95	412	g1	order-sorting	2018-11-14	20:16:24.747000	20:16:33.256000	00:00:08.509000		10	12	N/A				0	center	32x192	EQM	auto 40%, bias	100	nearest	0
433TAMBE00	96	107	414	g1	order-sorting	2018-11-15	20:16:44.465000	20:16:54.310000	00:00:09.845000		10	12	N/A				0	center	32x192	EQM	auto 40%, bias	100	nearest	0
433TAMBE00	108	119	416	g1	order-sorting	2018-11-16	20:17:04.672000	20:17:12.868000	00:00:08.196000		10	12	N/A				0	center	32x192	EQM	auto 40%, bias	100	nearest	0
433TAMBE00	120	131	418	g1	order-sorting	2018-11-17					10	12	N/A		26.8		0	center	32x192	EQM	auto 40%, bias	100	nearest	0
433TAMBE00	132	143	420	g1	order-sorting	2018-11-18	20:17:45.095000	20:17:50.933000	00:00:05.838000		10	12	N/A				0	center	32x192	EQM	auto 40%, bias	100	nearest	0
433TAMBE00	144	155	422	g1	order-sorting	2018-11-19	20:18:02.309000	20:18:07.492000	00:00:05.183000		10	12	N/A				0	center	32x192	EQM	auto 40%, bias	100	nearest	0
433TAMBE00	156	167	424	g1	order-sorting	2018-11-20	20:18:20.529000	20:18:26.073000	00:00:05.544000		10	12	N/A				0	center	32x192	EQM	auto 40%, bias	100	nearest	0
433TAMBE00	168	179	426	g1	order-sorting	2018-11-21	20:18:36.821000	20:18:42.978000	00:00:06.157000		10	12	N/A				0	center	32x192	EQM	auto 40%, bias	100	nearest	0
433TAMBE00	180	191	428	g1	order-sorting	2018-11-22	20:18:52.772000	20:19:00.079000	00:00:07.307000		10	12	N/A				0	center	32x192	EQM	auto 40%, bias	100	nearest	0
433TAMBE00	192	203	430	g1	order-sorting	2018-11-23	20:19:11.815000	20:19:22.618000	00:00:10.803000		10	12	N/A				0	center	32x192	EQM	auto 40%, bias	100	nearest	0
433TAMBE00	204	215	432	g1	order-sorting	2018-11-24	20:19:53.250000	20:20:07.745000	00:00:14.495000		10	12	N/A		27		0	center	32x192	EQM	auto 40%, bias	100	nearest	0
433TAMBE00	215	227	434	g1	order-sorting	2018-11-25	20:20:16.210000	20:20:22.170000	00:00:05.960000		10	12	N/A				0	center	32x192	EQM	auto 40%, bias	100	nearest	0
433TAMBE00	228	239	436	g1	order-sorting	2018-11-26	20:20:35.406000	20:20:41.870000	00:00:06.464000		10	12	N/A				0	center	32x192	EQM	auto 40%, bias	100	nearest	0
433TAMBE00	240	251	440	g1	order-sorting	2018-11-27	20:21:00.362000	20:21:06.369000	00:00:06.007000		10	12	N/A				0	center	32x192	EQM	auto 40%, bias	100	nearest	0
433TAMBE00	252	263	444	g1	order-sorting	2018-11-28	20:21:16.924000	20:21:23.796000	00:00:06.872000		10	12	N/A				0	center	32x192	EQM	auto 40%, bias	100	nearest	0
433TAMBE00	264	275	446	g1	order-sorting	2018-11-29	20:21:34.336000	20:21:40.522000	00:00:06.186000		10	12	N/A				0	center	32x192	EQM	auto 40%, bias	100	nearest	0
433TAMBE00	276	287	450	g1	order-sorting	2018-11-30	20:21:53.260000	20:21:57.827000	00:00:04.567000		10	12	N/A				0	center	32x192	EQM	auto 40%, bias	100	nearest	0
433TAMBE00	288	299	454	g1	order-sorting	2018-12-01	20:22:07.584000	20:22:15.430000	00:00:07.846000		10	12	N/A				0	center	32x192	EQM	auto 40%, bias	100	nearest	0
433TAMBE00	300	311	456	g1	order-sorting	2018-12-02	20:22:30.816000	20:22:37.372000	00:00:06.556000		10	12	N/A				0	center	32x192	EQM	auto 40%, bias	100	nearest	0
433TAMBE00	312	323	458	g1	order-sorting	2018-12-03	20:22:47.041000	20:22:52.274000	00:00:05.233000		10	12	N/A				0	center	32x192	EQM	auto 40%, bias	100	nearest	0
433TAMBE00	324	335	460	g1	order-sorting	2018-12-04	20:23:02.011000	20:23:08.470000	00:00:06.459000		10	12	N/A				0	center	32x192	EQM	auto 40%, bias	100	nearest	0
433TAMBE00	336	347	462	g1	order-sorting	2018-12-05	20:23:18.801000	20:23:24.606000	00:00:05.805000		10	12	N/A				0	center	32x192	EQM	auto 40%, bias	100	nearest	0
433TAMBE00	348	359	464	g1	order-sorting	2018-12-06	20:23:33.911000	20:23:40.366000	00:00:06.455000		10	12	N/A				0	center	32x192	EQM	auto 40%, bias	100	nearest	0
433TAMBE00	369	371	466	g1	order-sorting	2018-12-07	20:23:50.039000	20:23:56.070000	00:00:06.031000		10	12	N/A				0	center	32x192	EQM	auto 40%, bias	100	nearest	0
433TAMBE00	372	383	470	g1	order-sorting	2018-12-08	20:24:14.206000	20:24:18.984000	00:00:04.778000		10	12	N/A				0	center	32x192	EQM	auto 40%, bias	100	nearest	0
433TAMBE00	384	395	474	g1	order-sorting	2018-12-09	20:24:20.858000	20:24:26.920000	00:00:06.062000		10	12	N/A				0	center	32x192	EQM	auto 40%, bias	100	nearest	0
433TAMBE00	396	407	484	g1	order-sorting	2018-12-10	20:24:36.950000	20:24:43.889000	00:00:06.939000		10	12	N/A				0	center	32x192	EQM	auto 40%, bias	100	nearest	0
433TAMBE00	408	419	490	g1	order-sorting	2018-12-11	20:24:52.943000	20:24:59.867000	00:00:06.924000		10	12	N/A				0	center	32x192	EQM	auto 40%, bias	100	nearest	0
433TAMBE00	420	431	494	g1	order-sorting	2018-12-12	20:25:16.217000	20:25:20.340000	00:00:04.123000		10	12	N/A				0	center	32x192	EQM	auto 40%, bias	100	nearest	0
433TAMBE00	432	443	500	g1	order-sorting	2018-12-13	20:25:32.152000	20:25:38.777000	00:00:06.625000		10	12	N/A				0	center	32x192	EQM	auto 40%, bias	100	nearest	0
433TAMBE00	444	455	504	g1	order-sorting	2018-12-14	20:25:47.102000	20:25:53.398000	00:00:06.296000		10	12	N/A				0	center	32x192	EQM	auto 40%, bias	100	nearest	0
433TAMBE00	456	467	510	g1	order-sorting	2018-12-15	20:26:05.164000	20:26:09.499000	00:00:04.335000		10	12	N/A				0	center	32x192	EQM	auto 40%, bias	100	nearest	0
433TAMBE00	468	479	514	g1	order-sorting	2018-12-16	20:26:17.642000	20:26:26.762000	00:00:09.120000		10	12	N/A				0	center	32x192	EQM	auto 40%, bias	100	nearest	0
433TAMBE00	480	491	516	g1	order-sorting	2018-12-17	20:26:34.935000	20:26:41.925000	00:00:06.990000		10	12	N/A				0	center	32x192	EQM	auto 40%, bias	100	nearest	0
433TAMBE00	492	503	518	g1	order-sorting	2018-12-18	20:26:50.371000	20:26:57.258000	00:00:06.887000		10	12	N/A				0	center	32x192	EQM	auto 40%, bias	100	nearest	0
433TAMBE00	504	515	520	g1	order-sorting	2018-12-19	20:27:07.155000	20:27:13.167000	00:00:06.012000		10	12	N/A				0	center	32x192	EQM	auto 40%, bias	100	nearest	0
433TAMBE00	516	527	522	g1	order-sorting	2018-12-20	20:27:21.351000	20:27:28.631000	00:00:07.280000		10	12	N/A				0	center	32x192	EQM	auto 40%, bias	100	nearest	0
433TAMBE00	528	539	524	g1	order-sorting	2018-12-21	20:27:38.791000	20:27:47.201000	00:00:08.410000		10	12	N/A				0	center	32x192	EQM	auto 40%, bias	100	nearest	0
433TAMBE00	540	551	528	g1	order-sorting	2018-12-22	20:28:06.170000	20:28:10.733000	00:00:04.563000		10	12	N/A				0	center	32x192	EQM	auto 40%, bias	100	nearest	0
433TAMBE00	552	563	532	g1	order-sorting	2018-12-23	20:28:17.910000	20:28:24.169000	00:00:06.259000		10	12	N/A				0	center	32x192	EQM	auto 40%, bias	100	nearest	0
433TAMBE00	564	575	536	g1	order-sorting	2018-12-24	20:28:34.171000	20:28:41.422000	00:00:07.251000		10	12	N/A				0	center	32x192	EQM	auto 40%, bias	100	nearest	0
433TAMBE00	576	587	540	g1	order-sorting	2018-12-25	20:28:50.941000	20:28:57.429000	00:00:06.488000		10	12	N/A				0	center	32x192	EQM	auto 40%, bias	100	nearest	0
433TAMBE00	588	599	544	g1	order-sorting	2018-12-26	20:29:08.716000	20:29:15.586000	00:00:06.870000		10	12	N/A				0	center	32x192	EQM	auto 40%, bias	100	nearest	0
433TAMBE00	600	611	550	g1	order-sorting	2018-12-27	20:29:28.497000	20:29:34.621000	00:00:06.124000		10	12	N/A				0	center	32x192	EQM	auto 40%, bias	100	nearest	0
433TAMBE00	612	623	560	g1	order-sorting	2018-12-28	20:30:01.188000	20:30:07.687000	00:00:06.499000		10	12	N/A				0	center	32x192	EQM	auto 40%, bias	100	nearest	0
433TAMBE00	624	635	570	g1	order-sorting	2018-12-29	20:30:16.762000	20:30:23.393000	00:00:06.631000		10	12	N/A				0	center	32x192	EQM	auto 40%, bias	100	nearest	0
433TAMBE00	636	647	510	g2	order-sorting	2018-12-30					10	12	N/A				0	center	32x192	EQM	auto 40%, bias	100	nearest	0
433TAMBE00	648	659	516	g2	order-sorting	2018-12-31	20:32:44.222000	20:32:48.806000	00:00:04.584000		10	12	N/A				0	center	32x192	EQM	auto 40%, bias	100	nearest	0
433TAMBE00	660	671	520	g2	order-sorting	2019-01-01					10	12	N/A				0	center	32x192	EQM	auto 40%, bias	100	nearest	0
433TAMBE00	672	683	526	g2	order-sorting	2019-01-02	20:32:59.437000	20:33:04.328000	00:00:04.891000		10	12	N/A				0	center	32x192	EQM	auto 40%, bias	100	nearest	0
433TAMBE00	684	695	530	g2	order-sorting	2019-01-03	20:33:14.289000	20:33:19.046000	00:00:04.757000		10	12	N/A				0	center	32x192	EQM	auto 40%, bias	100	nearest	0
433TAMBE00	696	707	550	g2	order-sorting	2019-01-04	20:33:28.823000	20:33:34.949000	00:00:06.126000		10	12	N/A				0	center	32x192	EQM	auto 40%, bias	100	nearest	0
433TAMBE00	708	719	560	g2	order-sorting	2019-01-05	20:33:50.101000	20:33:57.955000	00:00:07.854000		10	12	N/A				0	center	32x192	EQM	auto 40%, bias	100	nearest	0
433TAMBE00	720	731	580	g2	order-sorting	2019-01-06	20:34:05.823000	20:34:12.971000	00:00:07.148000		10	12	N/A				0	center	32x192	EQM	auto 40%, bias	100	nearest	0
433TAMBE00	732	743	590	g2	order-sorting	2019-01-07	20:34:21.805000	20:34:28.866000	00:00:07.061000		10	12	N/A				0	center	32x192	EQM	auto 40%, bias	100	nearest	0
433TAMBE00	744	755	592	g2	order-sorting	2019-01-08	20:34:39.683000	20:34:47.072000	00:00:07.389000		10	12	N/A				0	center	32x192	EQM	auto 40%, bias	100	nearest	0
433TAMBE00	756	767	594	g2	order-sorting	2019-01-09	20:34:57.711000				10	12	N/A				0	center	32x192	EQM	auto 40%, bias	100	nearest	0
433TAMBE00	768	779	596	g2	order-sorting	2019-01-10					10	12	N/A				0	center	32x192	EQM	auto 40%, bias	100	nearest	0
433TAMBE00	780	791	600	g2	order-sorting	2019-01-11					10	12	N/A				0	center	32x192	EQM	auto 40%, bias	100	nearest	0
433TAMBE00	792	803	604	g2	order-sorting	2019-01-12	20:36:10.330000	20:36:14.275000	00:00:03.945000		10	12	N/A				0	center	32x192	EQM	auto 40%, bias	100	nearest	0
433TAMBE00	804	815	610	g2	order-sorting	2019-01-13	20:36:23.587000	20:36:27.945000	00:00:04.358000		10	12	N/A				0	center	32x192	EQM	auto 40%, bias	100	nearest	0
433TAMBE00	816	827	620	g2	order-sorting	2019-01-14	20:36:38.204000	20:36:43.009000	00:00:04.805000		10	12	N/A				0	center	32x192	EQM	auto 40%, bias	100	nearest	0
433TAMBE00	828	839	630	g2	order-sorting	2019-01-15	20:36:53.993000	20:36:57.258000	00:00:03.265000		10	12	N/A				0	center	32x192	EQM	auto 40%, bias	100	nearest	0
433TAMBE00	840	851	640	g2	order-sorting	2019-01-16	20:37:06.471000	20:37:11.399000	00:00:04.928000		10	12	N/A				0	center	32x192	EQM	auto 40%, bias	100	nearest	0
433TAMBE00	852	863	650	g2	order-sorting	2019-01-17	20:37:21.964000	20:37:26.079000	00:00:04.115000		10	12	N/A				0	center	32x192	EQM	auto 40%, bias	100	nearest	0
433TAMBE00	864	875	660	g2	order-sorting	2019-01-18	20:37:41.391000	20:37:47.474000	00:00:06.083000		10	12	N/A				0	center	32x192	EQM	auto 40%, bias	100	nearest	0
433TAMBE00	876	887	670	g2	order-sorting	2019-01-19	20:37:57.541000	20:38:04.415000	00:00:06.874000		10	12	N/A				0	center	32x192	EQM	auto 40%, bias	100	nearest	0
433TAMBE00	888	899	680	g2	order-sorting	2019-01-20	20:38:14.670000	20:38:20.379000	00:00:05.709000		10	12	N/A				0	center	32x192	EQM	auto 40%, bias	100	nearest	0
433TAMBE00	900	911	684	g2	order-sorting	2019-01-21	20:38:39.413000	20:38:42.393000	00:00:02.980000		10	12	N/A				0	center	32x192	EQM	auto 40%, bias	100	nearest	0
433TAMBE00	912	923	690	g2	order-sorting	2019-01-22	20:38:52.662000	20:38:57.259000	00:00:04.597000		10	12	N/A				0	center	32x192	EQM	auto 40%, bias	100	nearest	0
433TAMBE00	924	935	710	g2	order-sorting	2019-01-23	20:39:08.439000	20:39:15.411000	00:00:06.972000		10	12	N/A				0	center	32x192	EQM	auto 40%, bias	100	nearest	0
433TAMBE00	936	947	730	g2	order-sorting	2019-01-24	20:39:27.436000	20:39:34.708000	00:00:07.272000		10	12	N/A				0	center	32x192	EQM	auto 40%, bias	100	nearest	0
433TAMBE00	948	959	740	g2	order-sorting	2019-01-25	20:39:44.735000	20:39:52.361000	00:00:07.626000		10	12	N/A				0	center	32x192	EQM	auto 40%, bias	100	nearest	0
433TAMBE00	960	971	750	g2	order-sorting	2019-01-26	20:40:37.168000	20:40:48.028000	00:00:10.860000		10	12	N/A				0	center	32x192	EQM	auto 40%, bias	100	nearest	0
433TAMBE00	972	983	770	g2	order-sorting	2019-01-27	20:40:57.425000	20:41:06.126000	00:00:08.701000		10	12	N/A				0	center	32x192	EQM	auto 40%, bias	100	nearest	0
433TAMBE00	984	995	790	g2	order-sorting	2019-01-28	20:41:16.245000	20:41:24.973000	00:00:08.728000		10	12	N/A				0	center	32x192	EQM	auto 40%, bias	100	nearest	0
433TAMBE00	996	1007	800	g2	order-sorting	2019-01-29	20:41:36.959000	20:41:46.633000	00:00:09.674000		10	12	N/A		26.8		0	center	32x192	EQM	auto 40%, bias	100	nearest	0
										11/8/2018 Before execution of 465: attempted 10 nm steps on filter E5, and created scripts with wait commands to speed the process of testing. Prefix MONO_MAN_ for these procedures. Suffix ranging from 0-155. New test run with prefix MONO_MAN_OUT and suffixes 0-155 was run with 800 ms exposure times instead of 1.5 second exposure times. Prefix MONO_E1 with suffixes using grating 1-6,filter 1, aut…
										Peak band exposure times: E5, 930 nm, g2, 1.5 ms; E1,440 nm, g1, 0.8 ms; E2, 530 nm, g2, 0.3 ms; E3, 880 nm, g2, 10 s; E4, 750 nm, g2, 0.2 ms; E6, 976 nm, g2, 1.9 ms; E7, 1000 nm, g3, 3.3 ms.

## Sheet: Tables
Scale Factor	1
Flux Level	Recommended Flux	Recalculated Flux	Units
Flux1	1	1	mW/cm2/sr
Flux2	1.5	1.5	mW/cm2/sr
Flux3	2	2	mW/cm2/sr
Flux4	3	3	mW/cm2/sr
Flux5	4	4	mW/cm2/sr
Flux6	6	6	mW/cm2/sr
Flux7	8	8	mW/cm2/sr
Flux8	10	10	mW/cm2/sr
Flux Level	Time0	Time1	Time2	Time3	Time4	Time5	Time6	Time7	Time8	Time9
Flux1	0	2	4	6	8	10	12	18	30	0
Flux2	0	2	2.5	4	6	10	12	15	18	0
Flux3	0	1	1.5	2	2.5	4	6	10	12	0
Flux4	0	1	1.5	2	2.5	4	6	8	10	0
Flux5	0	0.3	0.5	1	1.5	2	2.5	4	6	0
Flux6	0	0.3	0.5	1	1.3	1.5	2	4	6	0
Flux7	0	0.3	0.5	1	1.3	1.5	2	2.5	4	0
Flux8	0	0.3	0.5	1	1.3	1.5	2	2.5	4	0
Zoom Position	Value [mm]
Z1	25.6
Z2	61.8
Z3	100
Focus	Value [m]
Near
Mid
Far
Filter
R0
R1
R2
R3
R4
R5
R6
R7
