# Supplementary material for: Pre-Flight Calibration of the Mars 2020 Rover Mastcam Zoom (Mastcam-Z) Multispectral, Stereoscopic Imager
Source: Space Sci Rev. 2021 Feb 18;217(2):29. doi: 10.1007/s11214-021-00795-x (PMC7892537; doi:10.1007/s11214-021-00795-x)
Supplement: Supplementary file 1 — (ZIP 98.6 MB) [file 11214_2021_795_MOESM1_ESM.zip › Image_Log_44.xlsx]

## Sheet: Log
Prefix	First Suffix	Last Suffix	Date	Start Time	End Time	Duration	Radiance Level [#]	Rad. Value [mW/cm2/sr]	Window On [0,1]	IS Placement [C,L,R]	IS-Port Distance [m]	Port-MCZ Distance [m]	IS-MCZ Distance [m]	Lab Temp. [°C]	MCZ Temp. [°C]	Notes	Test Number	Test Envi. Code	Camera	Part Number	Frames per Stack	Total Frames	Subframe	Filters	FLs [mm]	FDs [m]	ETs [ms,%,DN8]
441TEMPR03	0	21	2019-04-26	19:00:00		1899-12-29 05:00:00	-	0	1	-	-	0.38	-	amb	-5	completed, start time estimated	441	TEMP	R	3	2	22	full	7	100	3	-
441TEMPL03	0	21	2019-04-26	19:10:00		1899-12-29 04:50:00	-	0	1	-	-	0.38	-	amb	-5	completed, start time estimated	441	TEMP	L	3	2	22	full	7	100	3	-
441TEMPR03	22	43	2019-04-28	11:07:44.841000	11:17:45.021000	00:10:00.180000	-	0	1	-	-	0.38	-	amb	-9.6	Dark current	441	TEMP	R	3	2	22	full	7	100	3	-
441TEMPL03	22	43	2019-04-28	11:10:15.744000	11:18:29.548000	00:08:13.804000	-	0	1	-	-	0.38	-	amb	-11.3	Dark current	441	TEMP	L	3	2	22	full	7	100	3	-
441TEMPR03	44	44	2019-04-29	13:05:00			-	0	1	-	-	0.38	-	amb	43	Test image
441TEMPL03	44	44	2019-04-29	13:05:00			-	0	1	-	-	0.38	-	amb	41.3	Test image
441TEMPR03	0022_0_	0022_0_	2019-04-29	13:10:00			-	0	1	-	-	0.38	-	amb	43	Test image
441TEMPL03	0022_0_	0022_0_	2019-04-29	13:10:00			-	0	1	-	-	0.38	-	amb	41.3	Test image
441TEMPR03	45	66	2019-04-29	13:14:00			-	0	1	-	-	0.38	-	amb	43	Dark current
441TEMPL03	45	66	2019-04-29	13:14:00			-	0	1	-	-	0.38	-	amb	41.3	Dark current
441TEMPL03	67	88	2019-04-29	21:32:48.522000	21:41:35.200000	00:08:46.678000	-	0	1	-	-	0.38	-	amb	29.6	Dark current
441TEMPR03	67	88	2019-04-29	21:32:51.368000	21:41:36.891000	00:08:45.523000	-	0	1	-	-	0.38	-	amb	30.4	Dark current
441TEMPL03	89	110	2019-04-29	01:40:04.474000	01:48:21.886000	00:08:17.412000	-	0	1	-	-	0.38	-	amb	29.5	Dark current
441TEMPR03	89	110	2019-04-29	01:40:06.694000	01:48:29.831000	00:08:23.137000	-	0	1	-	-	0.38	-	amb	30.1	Dark current
441TEMPR03	111	132	2019-05-01	18:57:17	19:07:08	00:09:51	-	0	0	R	-	-	0.63	amb	21.9	Dark current. First clean room ambient dark current measurement. Data strategy is to take one dark current set with the Labsphere off followed by one set with integrating sphere on to understand the influence of the IS lamps. Note: camera temperature at end of test was 24.2
441TEMPR03	133	154	2019-05-01	19:14:13	19:23:12	00:08:59	-	0	0	R	-	-	0.63	amb	24.5	Dark current. Lamp #3 turned on IS. Variable flux as lamp warms, but stray light should be relatively stable shortly after turned out. Note: final camera temperature is 25.1
441TEMPR03	155	176	2019-05-01	20:27:40.103000	20:31:40.327000	00:04:00.224000	-	0	0	R	-	-	-	amb	24.8	Dark current. Taken with lamp off and exit port covered.
441TEMPL03	111	132	2019-05-02	19:06:02.803000	19:14:46.584000	00:08:43.781000	-	0	0	L				amb	24	the cart was lowered in height, from the ground to the top 19 7/8 inches. Integrating sphere on.							full				0-100 s
441TEMPL03	133	154	2019-05-02	20:52:59.994000	21:01:15.036000	00:08:15.042000	-	0	0	L				amb	23.4	Integrating sphere on							full
441TEMPR03	177	198	2019-05-02	21:24:22.161000	21:33:04.974000	00:08:42.813000	-	0	0	R				amb	23.7	Integrating sphere on							full		100
441TEMPR03	199	220	2019-05-02	22:40:10.496000	22:48:37.026000	00:08:26.530000	-	0	0	R				amb	23.9	Integrating sphere off
441TEMPR03	221	242	2019-05-06	16:08:42.391000	16:17:22.814000	00:08:40.423000				R					25	window open , sphere turned off, 22.2 Left 24.9 right cce temp, monitor on
441TEMPL03	155	176	2019-05-06	16:08:42.391000	16:17:24.464000	00:08:42.073000				L					24.1	window open , sphere turned off, 22.2 Left 24.9 right cce temp
441TEMPL00	0	0	2019-05-06	16:24:25.206000	16:25:51.208000	00:01:26.002000				L					24.1	26mm zoom, filter 0, 40 sec exposure. Part of the previous monitor brightness seting on, monitor truned dark. Room dark
441TEMPR00	0	0	2019-05-06	16:24:25.206000	16:25:51.208000	00:01:26.002000				R					24.8	26mm zoom, filter 0, 40 sec exposure.

## Sheet: Tables
Scale Factor	1
Flux Level	Recommended Flux	Recalculated Flux	Units
Flux1	1	1	mW/cm2/sr
Flux2	1.5	1.5	mW/cm2/sr
Flux3	2	2	mW/cm2/sr
Flux4	3	3	mW/cm2/sr
Flux5	4	4	mW/cm2/sr
Flux6	6	6	mW/cm2/sr
Flux7	8	8	mW/cm2/sr
Flux8	10	10	mW/cm2/sr
Flux Level	Time0	Time1	Time2	Time3	Time4	Time5	Time6	Time7	Time8	Time9
Flux1	0	2	4	6	8	10	12	18	30	0
Flux2	0	2	2.5	4	6	10	12	15	18	0
Flux3	0	1	1.5	2	2.5	4	6	10	12	0
Flux4	0	1	1.5	2	2.5	4	6	8	10	0
Flux5	0	0.3	0.5	1	1.5	2	2.5	4	6	0
Flux6	0	0.3	0.5	1	1.3	1.5	2	4	6	0
Flux7	0	0.3	0.5	1	1.3	1.5	2	2.5	4	0
Flux8	0	0.3	0.5	1	1.3	1.5	2	2.5	4	0
Zoom Position	Value [mm]
Z1	25.6
Z2	61.8
Z3	100
Focus	Value [m]
Near
Mid
Far
Filter
R0
R1
R2
R3
R4
R5
R6
R7
