# Supplementary material for: Pre-Flight Calibration of the Mars 2020 Rover Mastcam Zoom (Mastcam-Z) Multispectral, Stereoscopic Imager
Source: Space Sci Rev. 2021 Feb 18;217(2):29. doi: 10.1007/s11214-021-00795-x (PMC7892537; doi:10.1007/s11214-021-00795-x)
Supplement: Supplementary file 1 — (ZIP 98.6 MB) [file 11214_2021_795_MOESM1_ESM.zip › Image_Log_45_EQM.xlsx]

## Sheet: Log
Prefix	Start Suffix	End Suffix	Date	Start Time	End Time	Duration	Notes	Frames/Stack	Frames	Radiance Level	Radiance [mW/cm2/sr]	Target Position [m]	Lab Temp [°C]	CCD Temp [°C]	IS-Port Distance [cm]	Window	FoV	Subframe	Camera	ETs [ms]	FLs [mm]	FDs [m]	Filters
451TAMBE00	0		2018-11-09				Test image.	10	1	N/A	8			26.7	372	0	center	full	EQM	N/A	100	nearest	0
451TAMBE00	1		2018-11-09					10	1	N/A	8				372	0	center	full	EQM	N/A	100	nearest	0
451TAMBE00	2		2018-11-09				Sub-frame with autofocus.	10	1	N/A	8				372	0	center	full	EQM	N/A	100	nearest	0
451TAMBE00	3		2018-11-09				Sub-frame. After target was installed, ISOP=10.776.	10	1	N/A	10.776				372	0	center	full	EQM	N/A	100	nearest	0
451TAMBE00	4		2018-11-09				Full frame.	10	1	N/A	8				372	0	center	full	EQM	N/A	100	nearest	0
451TAMBE02	0	19	2018-11-09	12:18:31.395000	12:21:00.210000	00:02:28.815000	Geometric MTF target.	10	20	N/A	8				372	0	center	full	EQM	4000	100	nearest	0
451TAMBE00	5		2018-11-09					10	1	N/A	8				372	0	center	full	EQM		100	nearest	0
451TAMBE00	6		2018-11-09					10	1	N/A	8				372	0	center	full	EQM		100	nearest	0
451TAMBE00	7		2018-11-09				Flux level adusted to 5.00 with cover on.	10	1	N/A	5				372	0	center	full	EQM		100	nearest	0
451TAMBE00	8		2018-11-09					10	1	N/A					372	0	center	full	EQM		100	nearest	0
451TAMBE00	9		2018-11-09					10	1	N/A					372	0	center	full	EQM		100	nearest	0
451TAMBE02	20	39	2018-11-09	12:25:15.606000	12:27:07.639000	00:01:52.033000		10	20	N/A	3.88				372	0	center	full	EQM	5	100	nearest	0
423TAMBE09	0		2018-11-09				Flux level 3.8 with cover off.	10	1	N/A	3.88			26.7	372	0	center	full	EQM	10	26	nearest	0
423TAMBE09	1		2018-11-09					10	1	N/A	3.88				372	0	center	full	EQM	10	26	nearest	0
423TAMBE09	2		2018-11-09					10	1	N/A	3.88				372	0	center	full	EQM	10	26	nearest	0
423TAMBE09	3		2018-11-09					10	1	N/A	3.88				20	0	center	full	EQM	10	26	nearest	0
423TAMBE09	4	147	2018-11-09	12:39:07.155000	12:48:07.505000	00:09:00.350000		10	144	N/A	3.88				20	0	center	full	EQM	50% full well	entire zoom range in 0.5 mm steps	nearest	0
423TAMBE10	0	83	2018-11-09	12:49:54.238000	12:56:00.380000	00:06:06.142000		10	84	N/A	3.88				20	0	center	full	EQM	80% full well	50-110	nearest	0
423TAMBE10	84	167	2018-11-09	12:56:53.659000	13:03:10.951000	00:06:17.292000	Flux level adjusted to ISOP=8.05	10	84	N/A	8.05			27.2	20	0	center	full	EQM	80% full well	50-110	nearest	0
423TAMBE10	168	251	2018-11-09	13:03:32.254000	13:09:44.569000	00:06:12.315000		10	84	N/A	8.05				20	0	center	full	EQM	50% full well	50-110	nearest	0
group_photo	1		2018-11-09				Lights turned on.
group_photo	2		2018-11-09
group_photo	3		2018-11-09

## Sheet: Tables
Scale Factor	1
Flux Level	Recommended Flux	Recalculated Flux	Units
Flux1	1	1	mW/cm2/sr
Flux2	1.5	1.5	mW/cm2/sr
Flux3	2	2	mW/cm2/sr
Flux4	3	3	mW/cm2/sr
Flux5	4	4	mW/cm2/sr
Flux6	6	6	mW/cm2/sr
Flux7	8	8	mW/cm2/sr
Flux8	10	10	mW/cm2/sr
Flux Level	Time0	Time1	Time2	Time3	Time4	Time5	Time6	Time7	Time8	Time9
Flux1	0	2	4	6	8	10	12	18	30	0
Flux2	0	2	2.5	4	6	10	12	15	18	0
Flux3	0	1	1.5	2	2.5	4	6	10	12	0
Flux4	0	1	1.5	2	2.5	4	6	8	10	0
Flux5	0	0.3	0.5	1	1.5	2	2.5	4	6	0
Flux6	0	0.3	0.5	1	1.3	1.5	2	4	6	0
Flux7	0	0.3	0.5	1	1.3	1.5	2	2.5	4	0
Flux8	0	0.3	0.5	1	1.3	1.5	2	2.5	4	0
Zoom Position	Value [mm]
Z1	25.6
Z2	61.8
Z3	100
Focus	Value [m]
Near
Mid
Far
Filter
R0
R1
R2
R3
R4
R5
R6
R7
