# Supplementary material for: Pre-Flight Calibration of the Mars 2020 Rover Mastcam Zoom (Mastcam-Z) Multispectral, Stereoscopic Imager
Source: Space Sci Rev. 2021 Feb 18;217(2):29. doi: 10.1007/s11214-021-00795-x (PMC7892537; doi:10.1007/s11214-021-00795-x)
Supplement: Supplementary file 1 — (ZIP 98.6 MB) [file 11214_2021_795_MOESM1_ESM.zip › Image_Log_46.xlsx]

## Sheet: Log
Prefix	First Suffix	Last Suffix	Date	Start Time	End Time	Duration	Illumination Sources and Placement	Target Name	Metrology Notes and Target Placement	Window On [0,1]	Target Placement [C,L,R]	Target-Port Distance [m]	Port-MCZ Distance [m]	IS-MCZ Distance [m]	Lab Temp. [°C]	Target Distance (m)	Image Log	MCZ Temp. [°C]	End MCZ Temp. [°C]	Validator Notes	Notes	Validator Notes	Test Number	Test Envi. Code	Camera	Part Number	Frames per Stack	Total Frames	Subframe	Filters	FLs [mm]	FDs [m]	ETs [ms,%,DN8]
465TEMPR00	0	3	2019-04-28	11:50:48.714000				JR_DOT		1	C	2	0.38					-4.1	-4.1		Test image; Times on 4/28/19 recorded in Eastern time (California +3 hrs)		465	TEMP	R	0
465TEMPL00	0	1	2019-04-28	11:54:28.008000				JR_DOT		1	C	2	0.38								Test image		465	TEMP	L	0
465TEMPR00	4	5	2019-04-28	11:57:52.528000				JR_DOT		1	C	3	0.38								Test image
465TEMPR03	0	1	2019-04-28	12:05:28.528000	12:06:00.298000			JR_DOT		1	C	2	0.38								Start and End times only vary by +/- 10 seconds.
465TEMPL03	0	1	2019-04-28					JR_DOT		1	C	2	0.38
465TEMPR03	2		2019-04-28	12:07:45.733000				JR_DOT		1	C	1	0.38
465TEMPL03	2		2019-04-28	12:07:47.360000				JR_DOT		1	C	1	0.38
465TEMPR03	3		2019-04-28	12:09:57.952000				JR_DOT		1	C	1	0.38
465TEMPL03	3		2019-04-28	12:10:03.966000				JR_DOT		1	C	1	0.38
465TEMPR03	4		2019-04-28	12:12:02.609000				JR_DOT		1	C	1	0.38
465TEMPL03	4		2019-04-28	12:12:05.324000				JR_DOT		1	C	1	0.38
465TEMPR03	5		2019-04-28	12:12:58.283000				JR_DOT		1	C	1	0.38
465TEMPL03	5		2019-04-28	12:12:59.870000				JR_DOT		1	C	1	0.38
465TEMPR03	6		2019-04-28	12:13:01.542000				JR_DOT		1	C	1	0.38
465TEMPL03	6		2019-04-28	12:13:03.015000				JR_DOT		1	C	1	0.38
465TEMPR03	7		2019-04-28	12:13:28.613000				JR_DOT		1	C	1	0.38
465TEMPL03	7		2019-04-28	12:13:30.412000				JR_DOT		1	C	1	0.38
465TEMPR03	8		2019-04-28	12:13:47.934000				JR_DOT		1	C	1	0.38
465TEMPL03	8		2019-04-28	12:13:50.490000				JR_DOT		1	C	1	0.38
465TEMPR03	9		2019-04-28	12:14:20.615000				JR_DOT		1	C	1	0.38
465TEMPL03	9		2019-04-28	12:14:26.605000				JR_DOT		1	C	1	0.38
465TEMPR03	10		2019-04-28	12:15:05.666000				JR_DOT		1	C	1	0.38
465TEMPL03	10		2019-04-28	12:15:08.404000				JR_DOT		1	C	1	0.38
465TEMPR03	11		2019-04-28		12:17:46.811000			JR_DOT		1	C	2	0.38
465TEMPL03	11		2019-04-28		12:17:49.340000			JR_DOT		1	C	2	0.38
465TEMPR03	12		2019-04-28		12:18:19.859000			JR_DOT		1	C	2	0.38
465TEMPL03	12		2019-04-28		12:18:40.946000			JR_DOT		1	C	2	0.38
465TEMPR03	13		2019-04-28	12:18:47.862000				JR_DOT		1	C	2	0.38
465TEMPL03	13		2019-04-28					JR_DOT		1	C	2	0.38
465TEMPR03	14		2019-04-28					JR_DOT		1	C	2	0.38
465TEMPL03	14		2019-04-28					JR_DOT		1	C	2	0.38
465TEMPR03	15		2019-04-28					JR_DOT		1	C	2	0.38
465TEMPL03	15		2019-04-28					JR_DOT		1	C	2	0.38
465TEMPR03	16		2019-04-28					JR_DOT		1	C	2	0.38
465TEMPL03	16		2019-04-28					JR_DOT		1	C	2	0.38
465TEMPR03	17		2019-04-28		12:19:54.702000			JR_DOT		1	C	2	0.38
465TEMPL03	17		2019-04-28		12:19:56.952000			JR_DOT		1	C	2	0.38
465TEMPR03	18		2019-04-28		12:20:19.653000			JR_DOT		1	C	2	0.38
465TEMPL03	18		2019-04-28		12:20:22.007000			JR_DOT		1	C	2	0.38
465TEMPR03	19		2019-04-28		12:21:03.063000			JR_DOT		1	C	2	0.38
465TEMPL03	19		2019-04-28		12:21:04.707000			JR_DOT		1	C	2	0.38
465TEMPR03	20		2019-04-28		12:22:52.252000			JR_DOT		1	C	2	0.38
465TEMPL03	20		2019-04-28		12:22:54.065000			JR_DOT		1	C	2	0.38
465TEMPR03	21		2019-04-28		12:23:07.436000			JR_DOT		1	C	2	0.38
465TEMPL03	21		2019-04-28		12:23:09.045000			JR_DOT		1	C	2	0.38
465TEMPR03	22		2019-04-28		12:24:01.589000			JR_DOT		1	C	2	0.38
465TEMPL03	22		2019-04-28		12:24:03.667000			JR_DOT		1	C	2	0.38
465TEMPR03	23		2019-04-28		12:24:05.564000			JR_DOT		1	C	2	0.38
465TEMPL03	23		2019-04-28		12:24:07.131000			JR_DOT		1	C	2	0.38
465TEMPR03	24		2019-04-28		12:24:18.404000			JR_DOT		1	C	2	0.38
465TEMPL03	24		2019-04-28		12:24:20.593000			JR_DOT		1	C	2	0.38
465TEMPR03	25		2019-04-28		12:24:41.592000			JR_DOT		1	C	2	0.38
465TEMPL03	25		2019-04-28		12:24:43.111000			JR_DOT		1	C	2	0.38
465TEMPR03	26		2019-04-28		12:25:03.297000			JR_DOT		1	C	2	0.38
465TEMPL03	26		2019-04-28		12:25:04.984000			JR_DOT		1	C	2	0.38
465TEMPR03	27		2019-04-28		12:25:24.883000			JR_DOT		1	C	2	0.38
465TEMPL03	27		2019-04-28		12:25:26.986000			JR_DOT		1	C	2	0.38
465TEMPR03	28		2019-04-28		12:25:50.664000			JR_DOT		1	C	2	0.38
465TEMPL03	28		2019-04-28		12:25:52.192000			JR_DOT		1	C	2	0.38
465TEMPR03	29		2019-04-28		12:26:06.943000			JR_DOT		1	C	2	0.38
465TEMPL03	29		2019-04-28		12:26:08.424000			JR_DOT		1	C	2	0.38
465TEMPR03	30		2019-04-28		12:26:26.742000			JR_DOT		1	C	2	0.38
465TEMPL03	30		2019-04-28		12:26:27.845000			JR_DOT		1	C	2	0.38
465TEMPR03	31		2019-04-28		12:26:44.064000			JR_DOT		1	C	2	0.38
465TEMPL03	31		2019-04-28		12:26:45.466000			JR_DOT		1	C	2	0.38
465TEMPR03	32		2019-04-28		12:28:54.358000			JR_DOT		1	C	3	0.38					L-4.6,R -5.9	L-4.6,R -5.9
465TEMPL03	32		2019-04-28		12:29:08.581000			JR_DOT		1	C	3	0.38
465TEMPR03	33		2019-04-28		12:29:16.534000			JR_DOT		1	C	3	0.38
465TEMPL03	33		2019-04-28		12:29:17.940000			JR_DOT		1	C	3	0.38
465TEMPR03	34		2019-04-28		12:29:34.336000			JR_DOT		1	C	3	0.38
465TEMPL03	34		2019-04-28		12:29:35.679000			JR_DOT		1	C	3	0.38
465TEMPR03	35		2019-04-28		12:30:00.406000			JR_DOT		1	C	3	0.38
465TEMPL03	35		2019-04-28		12:30:02.150000			JR_DOT		1	C	3	0.38
465TEMPR03	36		2019-04-28		12:30:29.515000			JR_DOT		1	C	3	0.38
465TEMPL03	36		2019-04-28		12:30:30.670000			JR_DOT		1	C	3	0.38
465TEMPR03	37		2019-04-28		12:30:47.086000			JR_DOT		1	C	3	0.38
465TEMPL03	37		2019-04-28		12:30:48.204000			JR_DOT		1	C	3	0.38
465TEMPR03	38		2019-04-28		12:31:08.562000			JR_DOT		1	C	3	0.38
465TEMPL03	38		2019-04-28		12:31:09.687000			JR_DOT		1	C	3	0.38
465TEMPR03	39		2019-04-28		12:31:30.509000			JR_DOT		1	C	3	0.38
465TEMPL03	39		2019-04-28		12:31:31.879000			JR_DOT		1	C	3	0.38
465TEMPR03	40		2019-04-28		12:32:18.368000			JR_DOT		1	C	3	0.38
465TEMPL03	40		2019-04-28		12:32:20.299000			JR_DOT		1	C	3	0.38
465TEMPR03	41		2019-04-28		12:32:46.814000			JR_DOT		1	C	3	0.38
465TEMPL03	41		2019-04-28		12:32:47.759000			JR_DOT		1	C	3	0.38
465TEMPR03	42		2019-04-28		12:33:13.477000			JR_DOT		1	C	3	0.38
465TEMPL03	42		2019-04-28		12:33:15.477000			JR_DOT		1	C	3	0.38
465TEMPR03	43		2019-04-28		12:33:38.931000			JR_DOT		1	C	3	0.38
465TEMPL03	43		2019-04-28		12:33:40.534000			JR_DOT		1	C	3	0.38
465TEMPR03	44		2019-04-28		12:34:01.749000			JR_DOT		1	C	3	0.38
465TEMPL03	44		2019-04-28		12:34:03.047000			JR_DOT		1	C	3	0.38
465TEMPR03	45		2019-04-28		12:35:29.873000			JR_DOT		1	C	3	0.38
465TEMPL03	45		2019-04-28		12:35:31.066000			JR_DOT		1	C	3	0.38
465TEMPR03	46		2019-04-28		12:35:54.802000			JR_DOT		1	C	3	0.38								Glare; not counted
465TEMPL03	46		2019-04-28		12:35:56.665000			JR_DOT		1	C	3	0.38
465TEMPR03	47		2019-04-28		12:36:19.704000			JR_DOT		1	C	3	0.38
465TEMPL03	47		2019-04-28		12:36:21.199000			JR_DOT		1	C	3	0.38
465TEMPR03	48		2019-04-28		12:36:42.191000			JR_DOT		1	C	3	0.38
465TEMPL03	48		2019-04-28		12:36:43.206000			JR_DOT		1	C	3	0.38
465TEMPR03	49		2019-04-28		12:36:58.211000			JR_DOT		1	C	3	0.38
465TEMPL03	49		2019-04-28		12:36:59.276000			JR_DOT		1	C	3	0.38								Something strange with header of this image - SKIP for analysis
465TEMPR03	50		2019-04-28		12:37:41.572000			JR_DOT		1	C	3	0.38
465TEMPL03	50		2019-04-28		12:37:42.687000			JR_DOT		1	C	3	0.38
465TEMPR03	51		2019-04-28		12:38:09.060000			JR_DOT		1	C	3	0.38
465TEMPL03	51		2019-04-28		12:38:10.428000			JR_DOT		1	C	3	0.38
465TEMPR03	52		2019-04-28		12:38:45.869000			JR_DOT		1	C	3	0.38
465TEMPL03	52		2019-04-28		12:38:47.230000			JR_DOT		1	C	3	0.38
465TEMPR03	54		2019-04-28		12:52:35.552000			JR_DOT		1	C	3	0.38								Past several images may be off by 1 image suffix; adding one to further suffixes
465TEMPL03	54		2019-04-28		12:52:36.881000			JR_DOT		1	C	3	0.38
465TEMPR03	55		2019-04-28		12:52:56.961000			JR_DOT		1	C	3	0.38
465TEMPL03	55		2019-04-28		12:52:58.693000			JR_DOT		1	C	3	0.38
465TEMPR03	56		2019-04-28		12:54:46.987000			JR_DOT		1	C	3	0.38
465TEMPL03	56		2019-04-28		12:54:48.463000			JR_DOT		1	C	3	0.38
465TEMPR03	57		2019-04-28		12:55:39.291000			JR_DOT		1	C	3	0.38
465TEMPL03	57		2019-04-28		12:55:40.463000			JR_DOT		1	C	3	0.38
465TEMPR03	58		2019-04-28		12:57:50.864000			JR_DOT		1	C	3	0.38
465TEMPL03	58		2019-04-28		12:57:52.030000			JR_DOT		1	C	3	0.38
465TEMPR03	59		2019-04-28		12:58:06.670000			JR_DOT		1	C	3	0.38
465TEMPL03	59		2019-04-28		12:58:07.693000			JR_DOT		1	C	3	0.38
465TEMPR03	60		2019-04-28		12:58:34.570000			JR_DOT		1	C	3	0.38
465TEMPL03	60		2019-04-28		12:58:36.127000			JR_DOT		1	C	3	0.38
465TEMPR03	61		2019-04-28		13:01:34.844000			JR_DOT		1	C	4	0.38
465TEMPL03	61		2019-04-28		13:01:35.976000			JR_DOT		1	C	4	0.38
465TEMPR03	62		2019-04-28		13:02:04.595000			JR_DOT		1	C	4	0.38					R-4.5, L-5.9	R-4.5, L-5.9
465TEMPL03	62		2019-04-28		13:02:07.432000			JR_DOT		1	C	4	0.38
465TEMPR03	63		2019-04-28		13:02:54.980000			JR_DOT		1	C	4	0.38
465TEMPL03	63		2019-04-28		13:02:56.208000			JR_DOT		1	C	4	0.38
465TEMPR03	64		2019-04-28		13:03:36.738000			JR_DOT		1	C	4	0.38
465TEMPL03	64		2019-04-28		13:03:38.241000			JR_DOT		1	C	4	0.38
465TEMPR03	65		2019-04-28		13:04:26.429000			JR_DOT		1	C	4	0.38
465TEMPL03	65		2019-04-28		13:04:27.477000			JR_DOT		1	C	4	0.38
465TEMPR03	66		2019-04-28		13:04:37.758000			JR_DOT		1	C	4	0.38
465TEMPL03	66		2019-04-28		13:04:39.895000			JR_DOT		1	C	4	0.38
465TEMPR03	67		2019-04-28		13:05:17.530000			JR_DOT		1	C	4	0.38
465TEMPL03	67		2019-04-28		13:05:18.843000			JR_DOT		1	C	4	0.38
465TEMPR03	68		2019-04-28		13:05:43.115000			JR_DOT		1	C	4	0.38
465TEMPL03	68		2019-04-28		13:05:44.145000			JR_DOT		1	C	4	0.38
465TEMPR03	69		2019-04-28		13:06:11.340000			JR_DOT		1	C	4	0.38
465TEMPL03	69		2019-04-28		13:06:12.877000			JR_DOT		1	C	4	0.38
465TEMPR03	70		2019-04-28		13:06:42.813000			JR_DOT		1	C	4	0.38								Glare; not counted
465TEMPL03	70		2019-04-28		13:06:45.330000			JR_DOT		1	C	4	0.38								glare; not counted
465TEMPR03	71		2019-04-28		13:07:07.566000			JR_DOT		1	C	4	0.38
465TEMPL03	71		2019-04-28		13:07:09.257000			JR_DOT		1	C	4	0.38
465TEMPR03	72		2019-04-28		13:07:35.776000			JR_DOT		1	C	4	0.38
465TEMPL03	72		2019-04-28		13:07:37.504000			JR_DOT		1	C	4	0.38
465TEMPR03	73		2019-04-28		13:07:55.857000			JR_DOT		1	C	4	0.38
465TEMPL03	73		2019-04-28		13:07:57.546000			JR_DOT		1	C	4	0.38
465TEMPR03	74		2019-04-28		13:08:19.850000			JR_DOT		1	C	4	0.38
465TEMPL03	74		2019-04-28		13:08:21.040000			JR_DOT		1	C	4	0.38
465TEMPR03	75		2019-04-28		13:08:45.075000			JR_DOT		1	C	4	0.38
465TEMPL03	75		2019-04-28		13:08:46.257000			JR_DOT		1	C	4	0.38
465TEMPR03	76		2019-04-28		13:10:03.662000			JR_DOT		1	C	4	0.38
465TEMPL03	76		2019-04-28		13:10:05.084000			JR_DOT		1	C	4	0.38
465TEMPR03	77		2019-04-28		13:11:01.851000			JR_DOT		1	C	4	0.38
465TEMPL03	77		2019-04-28		13:11:02.942000			JR_DOT		1	C	4	0.38
465TEMPR03	78		2019-04-28		13:13:55.344000			JR_DOT		1	C	4	0.38
465TEMPL03	78		2019-04-28		13:13:57.004000			JR_DOT		1	C	4	0.38
465TEMPR03	79		2019-04-28		13:17:22.861000			JR_DOT		1	C	4	0.38
465TEMPL03	79		2019-04-28		13:17:25.037000			JR_DOT		1	C	4	0.38
465TEMPR03	80		2019-04-28		13:18:02.814000			JR_DOT		1	C	4	0.38
465TEMPL03	80		2019-04-28		13:18:04.557000			JR_DOT		1	C	4	0.38
465TEMPR03	81		2019-04-28		13:18:43.498000			JR_DOT		1	C	4	0.38
465TEMPL03	81		2019-04-28		13:18:45.387000			JR_DOT		1	C	4	0.38
465TEMPR03	82		2019-04-28		13:19:09.542000			JR_DOT		1	C	4	0.38
465TEMPL03	82		2019-04-28		13:19:11.296000			JR_DOT		1	C	4	0.38
465TEMPR03	83		2019-04-28		13:19:37.776000			JR_DOT		1	C	4	0.38
465TEMPL03	83		2019-04-28		13:19:39.938000			JR_DOT		1	C	4	0.38
465TEMPR03	84		2019-04-28		13:20:16.186000			JR_DOT		1	C	4	0.38
465TEMPL03	84		2019-04-28		13:20:17.953000			JR_DOT		1	C	4	0.38
465TEMPR03	85		2019-04-28		13:24:25.253000			JR_DOT		1	C	4	0.38
465TEMPL03	85		2019-04-28		13:24:27.386000			JR_DOT		1	C	4	0.38
465TEMPR03	86		2019-04-28		13:25:29.448000			JR_DOT		1	C	4	0.38
465TEMPL03	86		2019-04-28		13:25:30.708000			JR_DOT		1	C	4	0.38
465TEMPR03	87		2019-04-28		13:26:26.802000			JR_DOT		1	C	4	0.38
465TEMPL03	87		2019-04-28		13:26:27.891000			JR_DOT		1	C	4	0.38
465TEMPR03	88		2019-04-28		13:26:57.081000			JR_DOT		1	C	4	0.38
465TEMPL03	88		2019-04-28		13:26:59.109000			JR_DOT		1	C	4	0.38
465TEMPR03	89		2019-04-28		13:27:19.101000			JR_DOT		1	C	4	0.38
465TEMPL03	89		2019-04-28		13:27:20.776000			JR_DOT		1	C	4	0.38
465TEMPR03	90		2019-04-28		13:28:15.246000			JR_DOT		1	C	4	0.38
465TEMPL03	90		2019-04-28		13:28:17.012000			JR_DOT		1	C	4	0.38
465TEMPR03	91		2019-04-28		13:28:40.119000			JR_DOT		1	C	4	0.38
465TEMPL03	91		2019-04-28		13:28:41.961000			JR_DOT		1	C	4	0.38
465TEMPR03	92		2019-04-28		13:30:16.698000			JR_DOT		1	C	4	0.38
465TEMPL03	92		2019-04-28		13:30:17.922000			JR_DOT		1	C	4	0.38
465TEMPR03	93		2019-04-28		13:32:30.861000			JR_DOT		1	C	4	0.38
465TEMPL03	93		2019-04-28		13:32:32.093000			JR_DOT		1	C	4	0.38					R -4.2; L-5.7	R -4.2; L-5.7
465TEMPR03	94		2019-04-28		13:33:03.113000			JR_DOT		1	C	4	0.38
465TEMPL03	94		2019-04-28		13:33:04.234000			JR_DOT		1	C	4	0.38
465TEMPR03	95		2019-04-28		13:38:49.242000			JR_DOT		1	C	4	0.38
465TEMPL03	95		2019-04-28		13:38:50.313000			JR_DOT		1	C	4	0.38					R-4.4, L-5.8	R-4.4, L-5.8
465TEMPR03	96		2019-04-28		13:39:28.171000			JR_DOT		1	C	5	0.38
465TEMPL03	96		2019-04-28		13:39:29.535000			JR_DOT		1	C	5	0.38
465TEMPR03	97		2019-04-28		13:39:45.626000			JR_DOT		1	C	5	0.38
465TEMPL03	97		2019-04-28		13:39:47.303000			JR_DOT		1	C	5	0.38
465TEMPR03	98		2019-04-28		13:40:54.223000			JR_DOT		1	C	5	0.38
465TEMPL03	98		2019-04-28		13:40:52.752000			JR_DOT		1	C	5	0.38
465TEMPR03	99		2019-04-28		13:41:18.220000			JR_DOT		1	C	5	0.38
465TEMPL03	99		2019-04-28		13:41:19.284000			JR_DOT		1	C	5	0.38
465TEMPR03	100		2019-04-28		13:41:43.981000			JR_DOT		1	C	5	0.38
465TEMPL03	100		2019-04-28		13:41:45.122000			JR_DOT		1	C	5	0.38
465TEMPR03	101		2019-04-28		13:42:09.384000			JR_DOT		1	C	5	0.38
465TEMPL03	101		2019-04-28		13:42:10.502000			JR_DOT		1	C	5	0.38								5 meters began at 96
465TEMPR03	102		2019-04-28		13:42:38.818000			JR_DOT		1	C	5	0.38
465TEMPL03	102		2019-04-28		13:42:40.656000			JR_DOT		1	C	5	0.38
465TEMPR03	103		2019-04-28		13:42:48.996000			JR_DOT		1	C	5	0.38
465TEMPL03	103		2019-04-28		13:42:50.257000			JR_DOT		1	C	5	0.38
465TEMPR03	104		2019-04-28		13:43:13.932000			JR_DOT		1	C	5	0.38
465TEMPL03	104		2019-04-28		13:43:15.062000			JR_DOT		1	C	5	0.38
465TEMPR03	105		2019-04-28		13:43:38.314000			JR_DOT		1	C	5	0.38
465TEMPL03	105		2019-04-28		13:43:39.458000			JR_DOT		1	C		0.38
465TEMPR03	106		2019-04-28		13:44:04.294000			JR_DOT		1	C		0.38
465TEMPL03	106		2019-04-28		13:44:06.367000			JR_DOT		1	C		0.38
465TEMPR03	107		2019-04-28		13:44:41.175000			JR_DOT		1	C		0.38
465TEMPL03	107		2019-04-28		13:44:43.080000			JR_DOT		1	C		0.38
465TEMPR03	108		2019-04-28		13:44:54.135000			JR_DOT		1	C		0.38
465TEMPL03	108		2019-04-28		13:44:55.236000			JR_DOT		1	C		0.38
465TEMPR03	109		2019-04-28		13:46:13.780000			JR_DOT		1	C		0.38
465TEMPL03	109		2019-04-28		13:46:21.069000			JR_DOT		1	C		0.38
465TEMPR03	110		2019-04-28		13:46:49.302000			JR_DOT		1	C		0.38
465TEMPL03	110		2019-04-28		13:46:50.504000			JR_DOT		1	C		0.38
465TEMPR03	111		2019-04-28		13:47:07.676000			JR_DOT		1	C		0.38
465TEMPL03	111		2019-04-28		13:47:08.867000			JR_DOT		1	C		0.38
465TEMPR03	112		2019-04-28		13:47:43.847000			JR_DOT		1	C		0.38
465TEMPL03	112		2019-04-28		13:47:45.958000			JR_DOT		1	C		0.38
465TEMPR03	113		2019-04-28		13:48:05.271000			JR_DOT		1	C		0.38
465TEMPL03	113		2019-04-28		13:48:06.902000			JR_DOT		1	C		0.38
465TEMPR03	114		2019-04-28		13:49:26.145000			JR_DOT		1	C		0.38
465TEMPL03	114		2019-04-28		13:49:27.703000			JR_DOT		1	C		0.38
465TEMPR03	115		2019-04-28		13:49:49.680000			JR_DOT		1	C		0.38
465TEMPL03	115		2019-04-28		13:49:50.798000			JR_DOT		1	C		0.38
465TEMPR03	116		2019-04-28		13:50:14.034000			JR_DOT		1	C		0.38
465TEMPL03	116		2019-04-28		13:50:15.291000			JR_DOT		1	C		0.38
465TEMPR03	117		2019-04-28		13:50:33.154000			JR_DOT		1	C		0.38								glare
465TEMPL03	117		2019-04-28		13:50:34.744000			JR_DOT		1	C		0.38
465TEMPR03	118		2019-04-28		13:50:50.277000			JR_DOT		1	C		0.38
465TEMPL03	118		2019-04-28		13:50:51.474000			JR_DOT		1	C		0.38
465TEMPR03	119		2019-04-28		13:51:16.667000			JR_DOT		1	C		0.38
465TEMPL03	119		2019-04-28		13:51:17.739000			JR_DOT		1	C		0.38
465TEMPR03	120		2019-04-28		13:51:38.615000			JR_DOT		1	C		0.38
465TEMPL03	120		2019-04-28		13:51:39.702000			JR_DOT		1	C		0.38
465TEMPR03	121		2019-04-28		13:52:04.777000			JR_DOT		1	C		0.38
465TEMPL03	121		2019-04-28		13:52:05.931000			JR_DOT		1	C		0.38
465TEMPR03	122		2019-04-28		13:52:23.194000			JR_DOT		1	C		0.38
465TEMPL03	122		2019-04-28		13:52:24.265000			JR_DOT		1	C		0.38
465TEMPR03	123		2019-04-28		13:53:12.079000			JR_DOT		1	C		0.38
465TEMPL03	123		2019-04-28		13:53:13.482000			JR_DOT		1	C		0.38
465TEMPR03	124		2019-04-28		13:54:04.699000			JR_DOT		1	C		0.38
465TEMPL03	124		2019-04-28		13:54:05.804000			JR_DOT		1	C		0.38
465TEMPR03	125		2019-04-28		13:54:22.717000			JR_DOT		1	C		0.38
465TEMPL03	125		2019-04-28		13:54:23.972000			JR_DOT		1	C		0.38
465TEMPR03	126		2019-04-28		13:55:36.190000			JR_DOT		1	C		0.38
465TEMPL03	126		2019-04-28		13:55:37.392000			JR_DOT		1	C		0.38
465TEMPR03	127		2019-04-28		13:55:57.202000			JR_DOT		1	C		0.38
465TEMPL03	127		2019-04-28		13:55:58.538000			JR_DOT		1	C		0.38
465TEMPR03	128		2019-04-28		13:56:14.065000			JR_DOT		1	C		0.38
465TEMPL03	128		2019-04-28		13:56:15.131000			JR_DOT		1	C		0.38
465TEMPR03	129		2019-04-28		13:56:39.592000			JR_DOT		1	C		0.38
465TEMPL03	129		2019-04-28		13:56:40.792000			JR_DOT		1	C		0.38
465TEMPR03	130		2019-04-28		13:57:03.359000			JR_DOT		1	C		0.38
465TEMPL03	130		2019-04-28		13:57:04.805000			JR_DOT		1	C		0.38
465TEMPR03	131		2019-04-28		13:57:29.767000			JR_DOT		1	C		0.38
465TEMPL03	131		2019-04-28		13:57:31.584000			JR_DOT		1	C		0.38
465TEMPR03	132		2019-04-28		13:57:51.744000			JR_DOT		1	C		0.38
465TEMPL03	132		2019-04-28		13:57:52.681000			JR_DOT		1	C		0.38
465TEMPR03	133		2019-04-28		13:58:17.214000			JR_DOT		1	C		0.38
465TEMPL03	133		2019-04-28		13:58:18.442000			JR_DOT		1	C		0.38
465TEMPR03	134		2019-04-28		13:58:41.486000			JR_DOT		1	C		0.38
465TEMPL03	134		2019-04-28		13:58:42.611000			JR_DOT		1	C		0.38
465TEMPR03	135		2019-04-28		13:59:20.246000			JR_DOT		1	C		0.38
465TEMPL03	135		2019-04-28		13:59:21.354000			JR_DOT		1	C		0.38
465TEMPR03	136		2019-04-28		14:00:53.603000			JR_DOT		1	C		0.38					R-4.6, L-6.0	R-4.6, L-6.0
465TEMPL03	136		2019-04-28		14:00:54.843000			JR_DOT		1	C		0.38
465TEMPR03	137		2019-04-28		14:03:17.579000			JR_DOT		1	C		0.38
465TEMPL03	137		2019-04-28		14:03:19.536000			JR_DOT		1	C		0.38
465TEMPR03	138		2019-04-28		14:04:21.010000			JR_DOT		1	C		0.38
465TEMPL03	138		2019-04-28		14:04:23.107000			JR_DOT		1	C		0.38
465TEMPR03	139		2019-04-28		14:04:44.770000			JR_DOT		1	C		0.38
465TEMPL03	139		2019-04-28		14:04:46.733000			JR_DOT		1	C		0.38
465TEMPR03	140		2019-04-28		14:09:12.122000			JR_DOT		1	C		0.38
465TEMPL03	142		2019-04-28		14:09:15.016000			JR_DOT		1	C		0.38								Images out of sync. Final right suffix is 140, final left 142. Taking a group test photo to flush.
465TEMPR03	141		2019-04-28		14:18:42.353000			JR_DOT		1	C		0.38								Group photo
465TEMPL03	143		2019-04-28		14:18:43.796000			JR_DOT		1	C		0.38								Group photo
465TEMPR03	142	143	2019-04-28		14:21:47.363000			JR_DOT		1	C		0.38
465TEMPL03	144	145	2019-04-28		14:21:47.363000			JR_DOT		1	C		0.38
466TEMPR00	0		2019-04-28		14:25:17.984000			JR_DOT		1	C	1.47	0.38					R -4	R -4												34
466TEMPR00	1		2019-04-28		14:28:20.241000			JR_DOT		1	C	1.47	0.38																		34
466TEMPR00	2		2019-04-28		14:28:58.125000			JR_DOT		1	C	1.47	0.38					R -4.6	R -4.6												34
466TEMPR06	0	118	2019-04-28	14:32:49.361000	14:47:59.304000	00:15:09.943000		JR_DOT		1	C	1.47	0.38					R-4.0	R-4.0
466TEMPR07	0	6	2019-04-28	14:50:44.456000	14:54:09.912000	00:03:25.456000		JR_DOT, Reverse=1		1	C	1.47	0.38					R -4.2	R -4.2
466TEMPR09	0	118	2019-04-28	14:56:29.170000	15:12:33.464000	00:16:04.294000		JR_DOT		1	C	1.47	0.38					R -4.1	R -4.1
467TEMPR01	0	131	2019-04-28	15:16:52.725000	15:35:20.161000	00:18:27.436000		JR_DOT		1	C	1.47	0.38					R -3.9	R -3.9
466TEMPR00	3		2019-04-28		15:40:13.681000			JR_DOT		1	C	2.469	0.38																		63
466TEMPR06	119	237	2019-04-28	15:52:07.144000	16:07:57.980000	00:15:50.836000		JR_DOT		1	C		0.38					R -4.3	R -4.3
466TEMPR10	0	118	2019-04-28	16:11:24	16:29:23.360000	00:17:59.360000		JR_DOT		1	C		0.38					R -3.7	R -3.7												63
467TEMPR01	132	263	2019-04-28	16:32:51.743000	16:51:40.624000	00:18:48.881000		JR_DOT		1	C		0.38					R -4.0	R -4.0
466TEMPR00	4		2019-04-28	16:54:48.137000				JR_DOT		1	C		0.38																		100
466TEMPR00	5		2019-04-28	16:55:20.430000				JR_DOT		1	C	4.3	0.38
466TEMPR11	0	118	2019-04-28	16:57:11.183000	17:20:27.890000			JR_DOT		1	C	4.3	0.38					R -3.7	R -3.7
467TEMPR04	0	68	2019-04-28	17:22:11.774000	17:33:07.682000	00:10:55.908000		JR_DOT		1	C		0.38					R -3.8	R -3.8
466TEMPR06	238	356	2019-04-28	17:34:08.080000	17:50:42.935000	00:16:34.855000		JR_DOT		1	C		0.38					Final Temp -3.3	Final Temp -3.3
466TEMPL00	0		2019-04-28	17:53:57.110000				JR_DOT		1	C	1.61	0.38					L -6.1	L -6.1												34
466TEMPL00	1		2019-04-28	17:56:20.622000				JR_DOT		1	C		0.38
466TEMPL06	0	118	2019-04-28	17:57:35.608000	18:12:49.305000	00:15:13.697000		JR_DOT		1	C		0.38					L -5.8	L -5.8
466TEMPL07	0	6	2019-04-28	18:14:06.813000	18:17:44.367000	00:03:37.554000		JR_DOT		1	C		0.38					L -5.1	L -5.1
466TEMPL09	0	118	2019-04-28	18:19:04.642000	18:34:25.287000	00:15:20.645000		JR_DOT		1	C		0.38					L -4.7	L -4.7												34
467TEMPL01	0	131	2019-04-28	18:35:28.583000	18:53:49.992000	00:18:21.409000		JR_DOT		1	C		0.38					L -4.8	L -4.8
466TEMPL00	2		2019-04-28	18:59:10.633000				JR_DOT		1	C	2.68	0.38																		63
466TEMPL00	3		2019-04-28	19:00:49.611000				JR_DOT		1	C	2.82	0.38																		34
466TEMPL00	4		2019-04-28	19:02:18.665000				JR_DOT		1	C		0.38
466TEMPL00	5		2019-04-28	19:03:02.453000				JR_DOT		1	C		0.38					L -5.2	L -5.2												63
466TEMPL06	119	237	2019-04-28	19:05:45.868000	19:21:32.765000	00:15:46.897000		JR_DOT		1	C		0.38					L -5.2	L -5.2
466TEMPL10	0	118	2019-04-28	19:23:39.096000	19:39:26.928000	00:15:47.832000		JR_DOT		1	C		0.38					L -4.8	L -4.8
467TEMPL01	132	263	2019-04-28	19:43:45.047000	20:02:44.181000	00:18:59.134000		JR_DOT		1	C		0.38					L -5.0	L -5.0
466TEMPL00	6		2019-04-28	20:09:17.445000				JR_DOT		1	C	4.38	0.38																		34
466TEMPL00	7		2019-04-28	20:11:28.299000				JR_DOT		1	C		0.38					L -4.9	L -4.9												100
466TEMPL11	0	118	2019-04-28	20:21:42.824000	20:38:24.869000			JR_DOT		1	C	4.38	0.38					L -5.1	L -5.1												100
467TEMPL04	0	68	2019-04-28	20:41:13.161000	20:52:04.149000			JR_DOT		1	C		0.38					L -4.8	L -4.8
466TEMPL06	238	356	2019-04-28	20:56:29.387000	21:11:40.094000			JR_DOT		1	C		0.38					L -4.8	L -4.8												seven fl's
468TEMPR00	0	4	2019-04-29		11:18:45			JR_DOT	Measured from the horizontal bar below the port, estimated to be 0.2m from the cameras Z axis	1	C	2.07	0.2					-5	-5		ended at distance 2.07m from the chamber bar
468TEMPL00	0	4	2019-04-29		11:18:45			JR_DOT	Measured from the horizontal bar below the port, estimated to be 0.2m from the cameras Z axis	1	C	2.07	0.2					-4	-4		ended at distance 2.07m from the chamber bar
473TEMPR09	0	3	2019-04-29	11:37:18.071000				JR_DOT		1	C	2.07	0.2					-6	-6		Script aborted due to autofocus failure
473TEMPL09	0	3	2019-04-29	11:37:46.286000				JR_DOT		1	C	2.07	0.2					-5	-5		Script aborted due to autofocus failure
473TEMPR09	4	15	2019-04-29					JR_DOT		1	C	2.07	0.2
473TEMPL09	4	15	2019-04-29					JR_DOT		1	C	2.07	0.2
473TEMPR09	16	27	2019-04-29					JR_DOT		1	C	2.07	0.2					-3.8	-3.8
473TEMPL09	16	27	2019-04-29					JR_DOT		1	C	2.07	0.2					-2.5	-2.5
473TEMPR09	28	39	2019-04-29	12:06:00	12:10:36.955000	00:04:36.955000		JR_DOT		1	C	2.07	0.2					-3.6	1
473TEMPL09	28	39	2019-04-29	12:06:00	12:10:38.867000	00:04:38.867000		JR_DOT		1	C	2.07	0.2					-2.7	2
473TEMPR09	40	51	2019-04-29	12:11:52.426000	12:17:24.373000	00:05:31.947000		JR_DOT		1	C	2.07	0.2					2	5.3
473TEMPL09	40	51	2019-04-29	12:11:53.785000	12:17:25.736000	00:05:31.951000		JR_DOT		1	C	2.07	0.2					1	5.8
473TEMPR09	52	63	2019-04-29	12:18:34.545000	12:24:06.582000	00:05:32.037000		JR_DOT		1	C	2.07	0.2					6.8	11.7
473TEMPL09	52	63	2019-04-29	12:18:36.945000	12:24:19.620000	00:05:42.675000		JR_DOT		1	C	2.07	0.2					6.4	11.2
473TEMPR09	64	75	2019-04-29	12:25:13.556000	12:30:50.888000	00:05:37.332000		JR_DOT		1	C	2.07	0.2					12.9	18.1
473TEMPL09	64	75	2019-04-29	12:25:17.130000	12:30:56.259000	00:05:39.129000		JR_DOT		1	C	2.07	0.2					12.5	17.7
473TEMPR09	76	87	2019-04-29	12:33:09.538000	12:38:49.074000	00:05:39.536000		JR_DOT		1	C	2.07	0.2					20.5	26.1
473TEMPL09	76	87	2019-04-29	12:33:11.201000	12:38:50.533000	00:05:39.332000		JR_DOT		1	C	2.07	0.2					20.23	25.8
473TEMPR09	88	99	2019-04-29	12:40:04.652000	12:45:15	00:05:10.348000		JR_DOT		1	C	2.07	0.2					28	32.2
473TEMPL09	88	99	2019-04-29	12:40:05.971000	12:45:15	00:05:09.029000		JR_DOT		1	C	2.07	0.2					27	31.4
473TEMPR09	100	111	2019-04-29	12:45:15	12:51:59.946000	00:06:44.946000		JR_DOT		1	C	2.07	0.2					32.2	35.8
473TEMPL09	100	111	2019-04-29	12:45:15	12:52:01.789000	00:06:46.789000		JR_DOT		1	C	2.07	0.2					31.4	34.7
473TEMPR09	112	123	2019-04-29	12:53:08.222000	12:58:59.188000	00:05:50.966000		JR_DOT		1	C	2.07	0.2					36	38.2		FM1 current 0.304
473TEMPL09	112	123	2019-04-29	12:53:09.834000	12:58:59.188000	00:05:49.354000		JR_DOT		1	C	2.07	0.2					36	36.8		FM2 current 0.254
473TEMPR09	124	135	2019-04-29	12:59:28.963000	13:04:54.315000	00:05:25.352000		JR_DOT		1	C	2.07	0.2					36.1	36.3		FM1 current 0.297
473TEMPL09	124	135	2019-04-29	12:59:29.836000	13:04:55.894000	00:05:26.058000		JR_DOT		1	C	2.07	0.2					37.1	38.4		FM2 current 0.299
473TEMPR09	136	147	2019-04-29	13:08:05.081000	13:13:40.580000	00:05:35.499000		JR_DOT		1	C	2.07	0.2					36.4	41.21		FM1 current 0.294
473TEMPL09	136	147	2019-04-29	13:08:07.341000	13:13:41.537000	00:05:34.196000		JR_DOT		1	C	2.07	0.2					38.7	39.7		FM2 current 0.297
473TEMPR09	148	159	2019-04-29	13:17:27.998000	13:23:28.503000	00:06:00.505000		JR_DOT		1	C	2.07	0.2					41.2	41.8		FM1 current 0.305
473TEMPL09	148	159	2019-04-29	13:17:29.098000	13:23:29.498000	00:06:00.400000		JR_DOT		1	C	2.07	0.2					39.7	40.36		FM2 current 0.254
473TEMPR09	160	171	2019-04-29	13:26:03.118000	13:31:46.774000	00:05:43.656000		JR_DOT		1	C	2.07	0.2					41.8	42.4		FM1 current 0.250
473TEMPL09	160	171	2019-04-29	13:26:04.707000	13:31:47.792000	00:05:43.085000		JR_DOT		1	C	2.07	0.2					40.2	40.8		FM2 current 0.301
473TEMPR09	172	172	2019-04-29	13:34:02.598000	13:35:46.787000	00:01:44.189000		JR_DOT		1	C	2.07	0.2					42.3	42.4		FM1 current 0.294, script aborted itself due to a bad mech warning
473TEMPL09	172	175	2019-04-29	13:34:04.194000	13:35:59.705000	00:01:55.511000		JR_DOT		1	C	2.07	0.2					40.7	40.8		FM2 current 0.297, aborted script to keep it in phase with Right
473TEMPR09	173	184	2019-04-29	13:54:26.978000	14:00:13.868000	00:05:46.890000		JR_DOT		1	C	2.07	0.2					42.5	43.2		FM1 current 0.302
473TEMPL09	176	187	2019-04-29	13:54:28.376000	14:00:14.812000	00:05:46.436000		JR_DOT		1	C	2.07	0.2					40.6	41.3		FM2 current 0.260
465TAMBR00	0	1	2019-04-30	17:03:09.975000	17:04:49.705000	00:01:39.730000		JR_DOT			C							28.6	29?		EXP=143ms									0	48	3m	143
465TAMBL00	0	0	2019-04-30	17:07:11.696000		1899-12-29 06:52:48		JR_DOT			C							28.7			EXP=151ms									0	48	3m	151
465TAMBL03	0		2019-04-30	17:13:19.214000		1899-12-29 06:46:40		JR_DOT			C							29.1			1meter									0	48	3m	143
465TAMBR03	0		2019-04-30	17:13:24.146000		1899-12-29 06:46:35		JR_DOT			C							29.9			1meter									0	48	3m	151
465TAMBL03	1		2019-04-30	17:15:16.436000		1899-12-29 06:44:43		JR_DOT			C																			0	48	3m	143
465TAMBR03	1		2019-04-30	17:15:18.870000		1899-12-29 06:44:41		JR_DOT			C																			0	48	3m	151
465TAMBL03	2		2019-04-30	17:16:14.038000		1899-12-29 06:43:45		JR_DOT			C																			0	48	3m	143
465TAMBR03	2		2019-04-30	17:16:16.097000		1899-12-29 06:43:43		JR_DOT			C																			0	48	3m	151
465TAMBL03	3		2019-04-30	17:16:57.522000		1899-12-29 06:43:02		JR_DOT			C																			0	48	3m	143
465TAMBR03	3		2019-04-30	17:17:03.852000		1899-12-29 06:42:56		JR_DOT			C																			0	48	3m	151
465TAMBL03	4		2019-04-30	17:17:26.819000		1899-12-29 06:42:33		JR_DOT			C										new position reflection issue									0	48	3m	143
465TAMBR03	4		2019-04-30	17:17:28.317000		1899-12-29 06:42:31		JR_DOT			C																			0	48	3m	151
465TAMBL03	5		2019-04-30	17:17:48.394000		1899-12-29 06:42:11		JR_DOT			C																			0	48	3m	143
465TAMBR03	5		2019-04-30	17:17:50.053000		1899-12-29 06:42:09		JR_DOT			C																			0	48	3m	151
465TAMBL03	6		2019-04-30	17:18:06.985000		1899-12-29 06:41:53		JR_DOT			C																			0	48	3m	143
465TAMBR03	6		2019-04-30	17:18:08.752000				JR_DOT			C																			0	48	3m	151
465TAMBL03	7		2019-04-30	17:18:23.878000				JR_DOT			C																			0	48	3m	143
465TAMBR03	7		2019-04-30	17:18:25.229000				JR_DOT			C																			0	48	3m	151
465TAMBL03	8		2019-04-30	17:18:34.814000				JR_DOT			C										reflection									0	48	3m	143
465TAMBR03	8		2019-04-30	17:18:36.876000				JR_DOT			C																			0	48	3m	151
465TAMBL03	9		2019-04-30	17:18:49.550000				JR_DOT			C																			0	48	3m	143
465TAMBR03	9		2019-04-30	17:18:50.639000				JR_DOT			C																			0	48	3m	151
465TAMBL03	10		2019-04-30	17:19:05.795000				JR_DOT			C																			0	48	3m	143
465TAMBR03	10		2019-04-30	17:19:07.182000				JR_DOT			C																			0	48	3m	151
465TAMBL03	11		2019-04-30	17:19:18.815000				JR_DOT			C																			0	48	3m	143
465TAMBR03	11		2019-04-30	17:19:19.959000				JR_DOT			C																			0	48	3m	151
465TAMBL03	12		2019-04-30	17:19:54.585000				JR_DOT			C																			0	48	3m	143
465TAMBR03	12		2019-04-30	17:19:55.744000				JR_DOT			C																			0	48	3m	151
465TAMBL03	13		2019-04-30	17:20:08.186000				JR_DOT			C																			0	48	3m	143
465TAMBR03	13		2019-04-30	17:20:10.309000				JR_DOT			C										last at one meter									0	48	3m	151
465TAMBL03	14		2019-04-30	17:21:08.723000				JR_DOT			C										first at 2 meters									0	48	3m	143
465TAMBR03	14		2019-04-30	17:21:10.823000				JR_DOT			C																			0	48	3m	151
465TAMBL03	15		2019-04-30	17:21:24.100000				JR_DOT			C																			0	48	3m	143
465TAMBR03	15		2019-04-30	17:21:25.377000				JR_DOT			C																			0	48	3m	151
465TAMBL03	16		2019-04-30	17:22:30.392000				JR_DOT			C																			0	48	3m	143
465TAMBR03	16		2019-04-30	17:22:31.789000				JR_DOT			C																			0	48	3m	151
465TAMBL03	17		2019-04-30	17:23:13.934000				JR_DOT			C										late time stamp									0	48	3m	143
465TAMBR03	17		2019-04-30	17:23:15.367000				JR_DOT			C										late time stamp									0	48	3m	151
465TAMBL03	18		2019-04-30	17:23:24.829000				JR_DOT			C																			0	48	3m	143
465TAMBR03	18		2019-04-30	17:23:25.876000				JR_DOT			C																			0	48	3m	151
465TAMBL03	19		2019-04-30	17:23:41.749000				JR_DOT			C																			0	48	3m	143
465TAMBR03	19		2019-04-30	17:23:54.054000				JR_DOT			C																			0	48	3m	151
465TAMBL03	20		2019-04-30	17:23:55.500000				JR_DOT			C																			0	48	3m	143
465TAMBR03	20		2019-04-30	17:23:56.736000				JR_DOT			C																			0	48	3m	151
465TAMBL03	21		2019-04-30	17:24:03.118000				JR_DOT			C																			0	48	3m	143
465TAMBR03	21		2019-04-30	17:24:04.457000				JR_DOT			C																			0	48	3m	151
465TAMBL03	22		2019-04-30	17:24:16.368000				JR_DOT			C																			0	48	3m	143
465TAMBR03	22		2019-04-30	17:24:17.365000				JR_DOT			C																			0	48	3m	151
465TAMBL03	23		2019-04-30	17:24:29.163000				JR_DOT			C																			0	48	3m	143
465TAMBR03	23		2019-04-30	17:24:30.033000				JR_DOT			C																			0	48	3m	151
465TAMBL03	24		2019-04-30	17:24:44.013000				JR_DOT			C																			0	48	3m	143
465TAMBR03	24		2019-04-30	17:24:44.970000				JR_DOT			C																			0	48	3m	151
465TAMBL03	25		2019-04-30	17:25:02.584000				JR_DOT			C																			0	48	3m	143
465TAMBR03	25		2019-04-30	17:25:03.425000				JR_DOT			C																			0	48	3m	151
465TAMBL03	26		2019-04-30	17:25:26.164000				JR_DOT			C																			0	48	3m	143
465TAMBR03	26		2019-04-30	17:25:27.032000				JR_DOT			C																			0	48	3m	151
465TAMBL03	27		2019-04-30	17:25:41.008000				JR_DOT			C																			0	48	3m	143
465TAMBR03	27		2019-04-30	17:25:41.975000				JR_DOT			C																			0	48	3m	151
465TAMBL03	28		2019-04-30	17:26:09.219000				JR_DOT			C																			0	48	3m	143
465TAMBR03	28		2019-04-30	17:26:10.503000				JR_DOT			C																			0	48	3m	151
465TAMBL03	29		2019-04-30	17:26:24.406000				JR_DOT			C																			0	48	3m	143
465TAMBR03	29		2019-04-30	17:26:25.921000				JR_DOT			C																			0	48	3m	151
465TAMBL03	30		2019-04-30	17:26:38.439000				JR_DOT			C																			0	48	3m	143
465TAMBR03	30		2019-04-30	17:26:43.102000				JR_DOT			C																			0	48	3m	151
465TAMBL03	31		2019-04-30	17:26:58.112000				JR_DOT			C																			0	48	3m	143
465TAMBR03	31		2019-04-30	17:26:59.164000				JR_DOT			C																			0	48	3m	151
465TAMBR00	32		2019-04-30	17:27:23.647000				JR_DOT			C																			0	48	3m	143
465TAMBL00	32		2019-04-30	17:27:24.640000				JR_DOT			C																			0	48	3m	151
465TAMBL03	33		2019-04-30	17:27:31.893000				JR_DOT			C																			0	48	3m	143
465TAMBR03	33		2019-04-30	17:27:33.001000				JR_DOT			C																			0	48	3m	151
465TAMBL03	34		2019-04-30	17:27:52.390000				JR_DOT			C																			0	48	3m	143
465TAMBR03	34		2019-04-30	17:27:53.574000				JR_DOT			C																			0	48	3m	151
465TAMBL03	35		2019-04-30	17:28:05.606000				JR_DOT			C																			0	48	3m	143
465TAMBR03	35		2019-04-30	17:28:07.742000				JR_DOT			C																			0	48	3m	151
465TAMBL03	36		2019-04-30	17:28:19.223000				JR_DOT			C																			0	48	3m	143
465TAMBR03	36		2019-04-30	17:28:20.688000				JR_DOT			C																			0	48	3m	151
465TAMBL03	37		2019-04-30	17:28:49.161000				JR_DOT			C																			0	48	3m	143
465TAMBR03	37		2019-04-30	17:28:50.211000				JR_DOT			C																			0	48	3m	151
465TAMBL03	38		2019-04-30	17:29:05.826000				JR_DOT			C																			0	48	3m	143
465TAMBR03	38		2019-04-30	17:29:06.864000				JR_DOT			C																			0	48	3m	151
465TAMBL03	39		2019-04-30	17:29:14.282000				JR_DOT			C																			0	48	3m	143
465TAMBR03	39		2019-04-30	17:29:15.237000				JR_DOT			C																			0	48	3m	151
465TAMBL03	40		2019-04-30	17:29:44.649000				JR_DOT			C																			0	48	3m	143
465TAMBR03	40		2019-04-30	17:29:45.822000				JR_DOT			C																			0	48	3m	151
465TAMBL03	41		2019-04-30	17:30:04.629000				JR_DOT			C																			0	48	3m	143
465TAMBR03	41		2019-04-30	17:30:17.420000				JR_DOT			C																			0	48	3m	151
465TAMBL03	42		2019-04-30	17:30:19.174000				JR_DOT			C																			0	48	3m	143
465TAMBR03	42		2019-04-30	17:30:20.316000				JR_DOT			C																			0	48	3m	151
465TAMBL03	43		2019-04-30	17:30:41.110000				JR_DOT			C																			0	48	3m	143
465TAMBR03	43		2019-04-30	17:30:42.457000				JR_DOT			C										last image at 2 metres									0	48	3m	151
465TAMBL03	44		2019-04-30	17:31:06.811000				JR_DOT			C										first at 3 metres									0	48	3m	143
465TAMBR03	44		2019-04-30	17:31:09.847000				JR_DOT			C										"									0	48	3m	151
465TAMBL03	45		2019-04-30	17:31:20.366000				JR_DOT			C																			0	48	3m	143
465TAMBR03	45		2019-04-30	17:31:21.402000				JR_DOT			C																			0	48	3m	151
465TAMBL03	46		2019-04-30	17:31:50.800000				JR_DOT			C							30.4												0	48	3m	143
465TAMBR03	46		2019-04-30	17:31:52.107000				JR_DOT			C							29.4												0	48	3m	151
465TAMBL03	47		2019-04-30	17:32:25.233000				JR_DOT			C																			0	48	3m	143
465TAMBR03	47		2019-04-30	17:32:26.481000				JR_DOT			C																			0	48	3m	151
465TAMBL03	48		2019-04-30	17:32:54.657000				JR_DOT			C																			0	48	3m	143
465TAMBR03	48		2019-04-30	17:32:55.961000				JR_DOT			C																			0	48	3m	151
465TAMBL03	49		2019-04-30	17:33:11.797000				JR_DOT			C																			0	48	3m	143
465TAMBR03	49		2019-04-30	17:33:12.799000				JR_DOT			C																			0	48	3m	151
465TAMBL03	50		2019-04-30	17:33:24.508000				JR_DOT			C																			0	48	3m	143
465TAMBR03	50		2019-04-30	17:33:25.709000				JR_DOT			C																			0	48	3m	151
465TAMBL03	51		2019-04-30	17:33:43.470000				JR_DOT			C							29.7												0	48	3m	143
465TAMBR03	51		2019-04-30	17:33:44.407000				JR_DOT			C							30.4												0	48	3m	151
465TAMBL03	52		2019-04-30	17:33:59.929000				JR_DOT			C							29.7												0	48	3m	143
465TAMBR03	52		2019-04-30	17:34:01.175000				JR_DOT			C							30.4												0	48	3m	151
465TAMBL03	53		2019-04-30	17:34:12.349000				JR_DOT			C																			0	48	3m	143
465TAMBR03	53		2019-04-30	17:34:14.598000				JR_DOT			C																			0	48	3m	151
465TAMBL03	54		2019-04-30	17:34:35.948000				JR_DOT			C																			0	48	3m	143
465TAMBR03	54		2019-04-30	17:34:37.178000				JR_DOT			C																			0	48	3m	151
465TAMBL03	55		2019-04-30	17:34:57.556000				JR_DOT			C							28.6												0	48	3m	143
465TAMBR03	55		2019-04-30	17:34:58.701000				JR_DOT			C							30.4												0	48	3m	151
465TAMBL03	56		2019-04-30	17:35:22.405000				JR_DOT			C							29.7												0	48	3m	143
465TAMBR03	56		2019-04-30	17:35:23.348000				JR_DOT			C							30.4												0	48	3m	151
465TAMBL03	57		2019-04-30	17:35:37.710000				JR_DOT			C							29.7												0	48	3m	143
465TAMBR03	57		2019-04-30	17:35:38.509000				JR_DOT			C							30.4												0	48	3m	151
465TAMBL03	58		2019-04-30	17:35:48.773000				JR_DOT			C							29.7												0	48	3m	143
465TAMBR03	58		2019-04-30	17:35:50.771000				JR_DOT			C							30.4												0	48	3m	151
465TAMBL03	59		2019-04-30	17:36:14.930000				JR_DOT			C							29.7												0	48	3m	143
465TAMBR03	59		2019-04-30	17:36:16.883000				JR_DOT			C							30.4												0	48	3m	151
465TAMBL03	60		2019-04-30	17:36:26.876000				JR_DOT			C																			0	48	3m	143
465TAMBR03	60		2019-04-30	17:36:27.922000				JR_DOT			C																			0	48	3m	151
465TAMBL03	61		2019-04-30	17:36:50.914000				JR_DOT			C																			0	48	3m	143
465TAMBR03	61		2019-04-30	17:36:52.019000				JR_DOT			C																			0	48	3m	151
465TAMBL03	62		2019-04-30	17:37:08.838000				JR_DOT			C							29.7												0	48	3m	143
465TAMBR03	62		2019-04-30	17:37:09.719000				JR_DOT			C							30.4												0	48	3m	151
465TAMBL03	63		2019-04-30	17:37:27.686000				JR_DOT			C							29.7												0	48	3m	143
465TAMBR03	63		2019-04-30	17:37:29.226000				JR_DOT			C							30.4												0	48	3m	151
465TAMBL03	64		2019-04-30	17:37:41.054000				JR_DOT			C																			0	48	3m	143
465TAMBR03	64		2019-04-30	17:37:41.826000				JR_DOT			C																			0	48	3m	151
465TAMBR00	65		2019-04-30	17:38:11.996000				JR_DOT			C																			0	48	3m	143
465TAMBL00	65		2019-04-30	17:38:12.688000				JR_DOT			C																			0	48	3m	151
465TAMBL03	66		2019-04-30	17:38:26.575000				JR_DOT			C																			0	48	3m	143
465TAMBR03	66		2019-04-30	17:38:27.642000				JR_DOT			C																			0	48	3m	151
465TAMBL03	67		2019-04-30	17:38:46.031000				JR_DOT			C																			0	48	3m	143
465TAMBR03	67		2019-04-30	17:38:46.765000				JR_DOT			C																			0	48	3m	151
465TAMBL03	68		2019-04-30	17:39:06.184000				JR_DOT			C																			0	48	3m	143
465TAMBR03	68		2019-04-30	17:39:13.503000				JR_DOT			C																			0	48	3m	151
465TAMBL03	69		2019-04-30	17:39:29.749000				JR_DOT			C																			0	48	3m	143
465TAMBR03	69		2019-04-30	17:39:31.012000				JR_DOT			C																			0	48	3m	151
465TAMBL03	70		2019-04-30	17:39:50.543000				JR_DOT			C																			0	48	3m	143
465TAMBR03	70		2019-04-30	17:39:51.601000				JR_DOT			C																			0	48	3m	151
465TAMBL03	71		2019-04-30	17:40:04.411000				JR_DOT			C							29.7			Last at 3 metres									0	48	3m	143
465TAMBR03	71		2019-04-30	17:40:05.483000				JR_DOT			C							30.5			Last at 3 metres									0	48	3m	151
465TAMBL03	72		2019-04-30	17:41:07.341000				JR_DOT			C							29.7			First for 3.5									0	48	3m	143
465TAMBR03	72		2019-04-30	17:41:10.002000				JR_DOT			C							30.4			First for 3.5									0	48	3m	151
465TAMBL03	73		2019-04-30	17:41:32.720000				JR_DOT			C																			0	48	3m	143
465TAMBR03	73		2019-04-30	17:41:33.814000				JR_DOT			C																			0	48	3m	151
465TAMBL03	74		2019-04-30	17:41:51.420000				JR_DOT			C							29.7												0	48	3m	143
465TAMBR03	74		2019-04-30	17:41:52.307000				JR_DOT			C							30.4												0	48	3m	151
465TAMBL03	75		2019-04-30	17:42:21.528000				JR_DOT			C							29.7												0	48	3m	143
465TAMBR03	75		2019-04-30	17:42:22.953000				JR_DOT			C							30.4												0	48	3m	151
465TAMBL03	76		2019-04-30	17:42:48.929000				JR_DOT			C							29.7												0	48	3m	143
465TAMBR03	76		2019-04-30	17:42:50.371000				JR_DOT			C							30.5												0	48	3m	151
465TAMBL03	77		2019-04-30	17:43:04.663000				JR_DOT			C							29.7												0	48	3m	143
465TAMBR03	77		2019-04-30	17:43:05.488000				JR_DOT			C							30.4												0	48	3m	151
465TAMBL03	78		2019-04-30	17:43:20.998000				JR_DOT			C							29.7												0	48	3m	143
465TAMBR03	78		2019-04-30	17:43:21.843000				JR_DOT			C							30.5												0	48	3m	151
465TAMBL03	79		2019-04-30	17:43:38.411000				JR_DOT			C							29.7												0	48	3m	143
465TAMBR03	79		2019-04-30	17:43:39.317000				JR_DOT			C							30.5												0	48	3m	151
465TAMBL03	80		2019-04-30	17:44:09.465000				JR_DOT			C							29.7												0	48	3m	143
465TAMBR03	80		2019-04-30	17:44:11.490000				JR_DOT			C							30.5												0	48	3m	151
465TAMBL03	81		2019-04-30	17:44:24.756000				JR_DOT			C							29.7												0	48	3m	143
465TAMBR03	81		2019-04-30	17:44:26.187000				JR_DOT			C							30.5												0	48	3m	151
465TAMBL03	82		2019-04-30	17:44:40.468000				JR_DOT			C							29.7			last for 3.5									0	48	3m	143
465TAMBR03	82		2019-04-30	17:44:41.276000				JR_DOT			C							30.5			Last for 3.5									0	48	3m	151
465TAMBL03	83		2019-04-30	17:45:48.009000				JR_DOT			C							29.7			First for 4									0	48	3m	143
465TAMBR03	83		2019-04-30	17:45:49.417000				JR_DOT			C							30.5			First for 4									0	48	3m	151
465TAMBL03	84		2019-04-30	17:46:20.825000				JR_DOT			C																			0	48	3m	143
465TAMBR03	84		2019-04-30	17:46:21.577000				JR_DOT			C																			0	48	3m	151
465TAMBL03	85		2019-04-30	17:46:43.531000				JR_DOT			C																			0	48	3m	143
465TAMBR03	85		2019-04-30	17:46:44.269000				JR_DOT			C																			0	48	3m	151
465TAMBL03	86		2019-04-30	17:46:54.284000				JR_DOT			C																			0	48	3m	143
465TAMBR03	86		2019-04-30	17:46:55.211000				JR_DOT			C																			0	48	3m	151
465TAMBL03	87		2019-04-30	17:47:29.420000				JR_DOT			C																			0	48	3m	143
465TAMBR03	87		2019-04-30	17:47:31.440000				JR_DOT			C																			0	48	3m	151
465TAMBL03	88		2019-04-30	17:48:40.827000				JR_DOT			C							29.7												0	48	3m	143
465TAMBR03	88		2019-04-30	17:48:42.011000				JR_DOT			C							30.5												0	48	3m	151
465TAMBL03	89		2019-04-30	17:48:59.458000				JR_DOT			C							29.7												0	48	3m	143
465TAMBR03	89		2019-04-30	17:49:00.699000				JR_DOT			C							30.5												0	48	3m	151
465TAMBL03	90		2019-04-30	17:49:20.049000				JR_DOT			C							29.7												0	48	3m	143
465TAMBR03	90		2019-04-30	17:49:21.328000				JR_DOT			C							30.5												0	48	3m	151
465TAMBL03	91		2019-04-30	17:50:10.984000				JR_DOT										29.7												0	48	3m	143
465TAMBR03	91		2019-04-30	17:50:12.018000				JR_DOT										30.5												0	48	3m	151
465TAMBL03	92		2019-04-30	17:50:53.209000				JR_DOT										29.7												0	48	3m	143
465TAMBR03	92		2019-04-30	17:50:54.231000				JR_DOT										30.5												0	48	3m	151
465TAMBL03	93		2019-04-30	17:51:16.446000				JR_DOT										29.7												0	48	3m	143
465TAMBR03	93		2019-04-30	17:51:17.254000				JR_DOT										30.5												0	48	3m	151
465TAMBL03	94		2019-04-30	17:51:32.911000				JR_DOT										29.7												0	48	3m	143
465TAMBR03	94		2019-04-30	17:51:34.032000				JR_DOT										30.5												0	48	3m	151
465TAMBL03	95		2019-04-30	17:52:06.583000				JR_DOT										29.7												0	48	3m	143
465TAMBR03	95		2019-04-30	17:52:07.870000				JR_DOT										30.5												0	48	3m	151
465TAMBL03	96		2019-04-30	17:52:23.046000				JR_DOT										29.7												0	48	3m	143
465TAMBR03	96		2019-04-30	17:52:24.148000				JR_DOT										30.5												0	48	3m	151
465TAMBL03	97		2019-04-30	17:52:46.574000				JR_DOT										29.7												0	48	3m	143
465TAMBR03	97		2019-04-30	17:52:47.339000				JR_DOT										30.5												0	48	3m	151
465TAMBL03	98		2019-04-30	17:53:13.257000				JR_DOT										29.7												0	48	3m	143
465TAMBR03	98		2019-04-30	17:53:14.288000				JR_DOT										30.5												0	48	3m	151
465TAMBL03	99		2019-04-30	17:53:33.602000				JR_DOT										29.7			Last image in script									0	48	3m	143
465TAMBR03	99		2019-04-30	17:53:34.381000				JR_DOT										30.5			Last image in script									0	48	3m	151
465TAMBL03	100		2019-04-30	17:54:56.981000				JR_DOT																						0	48	3m	143
465TAMBR03	100		2019-04-30	17:55:00.232000				JR_DOT																						0	48	3m	151
465TAMBL03	101		2019-04-30	17:55:25.965000				JR_DOT										29.77												0	48	3m	143
465TAMBR03	101		2019-04-30	17:55:27.651000				JR_DOT										30.52												0	48	3m	151
465TAMBL03	102		2019-04-30	17:55:44.488000				JR_DOT										29.77												0	48	3m	143
465TAMBR03	102		2019-04-30	17:55:45.289000				JR_DOT										30.5												0	48	3m	151
465TAMBL03	103		2019-04-30	17:56:02.094000				JR_DOT										29.77												0	48	3m	143
465TAMBR03	103		2019-04-30	17:56:02.793000				JR_DOT										30.58												0	48	3m	151
465TAMBL03	104		2019-04-30	17:56:31.685000				JR_DOT										29.78												0	48	3m	143
465TAMBR03	104		2019-04-30	17:56:32.427000				JR_DOT										30.53												0	48	3m	151
465TAMBL03	105		2019-04-30	17:57:07.193000				JR_DOT										29.7												0	48	3m	143
465TAMBR03	105		2019-04-30	17:57:08.209000				JR_DOT										30.5												0	48	3m	151
465TAMBL03	106		2019-04-30	17:57:28.423000				JR_DOT										29.7												0	48	3m	143
465TAMBR03	106		2019-04-30	17:57:29.822000				JR_DOT										30.58												0	48	3m	151
465TAMBL03	107		2019-04-30	17:57:55.821000				JR_DOT										29.77												0	48	3m	143
465TAMBR03	107		2019-04-30	17:57:56.547000				JR_DOT										30.5												0	48	3m	151
465TAMBL03	108		2019-04-30	17:58:12.295000				JR_DOT										29.78												0	48	3m	143
465TAMBR03	108		2019-04-30	17:58:13.184000				JR_DOT										30.53												0	48	3m	151
465TAMBL03	109		2019-04-30	17:58:32.562000				JR_DOT										29.78												0	48	3m	143
465TAMBR03	109		2019-04-30	17:58:33.409000				JR_DOT										30.58												0	48	3m	151
465TAMBL03	110		2019-04-30	17:59:05.656000				JR_DOT										29.7												0	48	3m	143
465TAMBR03	110		2019-04-30	17:59:07.086000				JR_DOT										30.5												0	48	3m	151
465TAMBL03	111		2019-04-30	17:59:19.139000				JR_DOT										29.78												0	48	3m	143
465TAMBR03	111		2019-04-30	17:59:19.909000				JR_DOT										30.5												0	48	3m	151
465TAMBL03	112		2019-04-30	17:59:37.530000				JR_DOT										29.8			Last at 4 meter									0	48	3m	143
465TAMBR03	112		2019-04-30	17:59:38.454000				JR_DOT										30.5			Last at 4 meter									0	48	3m	151
465TAMBL03	113		2019-04-30	18:03:14.613000				JR_DOT										29.8			First at 5 meter									0	48	3m	143
465TAMBR03	113		2019-04-30	18:03:16.040000				JR_DOT										30.5			First at 5 meter									0	48	3m	151
465TAMBL03	114		2019-04-30	18:04:16.828000				JR_DOT										29.8												0	48	3m	143
465TAMBR03	114		2019-04-30	18:04:18.095000				JR_DOT										30.5												0	48	3m	151
465TAMBL03	115		2019-04-30	18:04:49.290000				JR_DOT										29.8												0	48	3m	143
465TAMBR03	115		2019-04-30	18:04:50.479000				JR_DOT										30.5												0	48	3m	151
465TAMBL03	116		2019-04-30	18:05:16.429000				JR_DOT										29.8												0	48	3m	143
465TAMBR03	116		2019-04-30	18:05:17.192000				JR_DOT										30.5												0	48	3m	151
465TAMBL03	117		2019-04-30	18:05:49.899000				JR_DOT										29.7			Shift laterally due to adjusted leg									0	48	3m	143
465TAMBR03	117		2019-04-30	18:05:50.702000				JR_DOT										30.5			Shift laterally due to adjusted leg									0	48	3m	151
465TAMBL03	118		2019-04-30	18:06:17.741000				JR_DOT										29.8												0	48	3m	143
465TAMBR03	118		2019-04-30	18:06:18.858000				JR_DOT										30.5												0	48	3m	151
465TAMBL03	119		2019-04-30	18:06:59.950000				JR_DOT										29.8												0	48	3m	143
465TAMBR03	119		2019-04-30	18:07:00.843000				JR_DOT										30.5												0	48	3m	151
465TAMBL03	120		2019-04-30	18:07:17.882000				JR_DOT										29.8												0	48	3m	143
465TAMBR03	120		2019-04-30	18:07:18.729000				JR_DOT										30.5												0	48	3m	151
465TAMBL03	121		2019-04-30	18:07:40.228000				JR_DOT										29.8												0	48	3m	143
465TAMBR03	121		2019-04-30	18:07:40.998000				JR_DOT										30.5												0	48	3m	151
465TAMBL03	122		2019-04-30	18:08:05.044000				JR_DOT										29.8												0	48	3m	143
465TAMBR03	122		2019-04-30	18:08:06.006000				JR_DOT										30.5												0	48	3m	151
465TAMBL03	123		2019-04-30	18:09:12.856000				JR_DOT										29.8			Quartz halogen off.									0	48	3m	143
465TAMBR03	123		2019-04-30	18:09:13.911000				JR_DOT										30.5												0	48	3m	151
465TAMBL03	124		2019-04-30	18:09:43.404000				JR_DOT										29.78												0	48	3m	143
465TAMBR03	124		2019-04-30	18:09:44.430000				JR_DOT										30.5												0	48	3m	151
465TAMBL03	125		2019-04-30	18:10:37.824000				JR_DOT										29.8												0	48	3m	143
465TAMBR03	125		2019-04-30	18:10:39.073000				JR_DOT										30.6												0	48	3m	151
465TAMBL03	126		2019-04-30	18:11:12.090000				JR_DOT										29.8												0	48	3m	143
465TAMBR03	126		2019-04-30	18:11:13.002000				JR_DOT										30.6												0	48	3m	151
465TAMBL03	127		2019-04-30	18:11:32.405000				JR_DOT										29.8												0	48	3m	143
465TAMBR03	127		2019-04-30	18:11:33.192000				JR_DOT										30.6												0	48	3m	151
465TAMBL03	128		2019-04-30	18:12:03.974000				JR_DOT										29.8												0	48	3m	143
465TAMBR03	128		2019-04-30	18:12:04.683000				JR_DOT										30.6												0	48	3m	151
465TAMBL03	129		2019-04-30	18:12:22.611000				JR_DOT																						0	48	3m	143
465TAMBR03	129		2019-04-30	18:12:24.214000				JR_DOT																						0	48	3m	151
465TAMBL03	130		2019-04-30	18:12:47.770000				JR_DOT										29.8												0	48	3m	143
465TAMBR03	130		2019-04-30	18:12:48.575000				JR_DOT										30.6												0	48	3m	151
465TAMBL03	131		2019-04-30	18:13:08.960000				JR_DOT										29.8												0	48	3m	143
465TAMBR03	131		2019-04-30	18:13:09.775000				JR_DOT										30.6												0	48	3m	151
465TAMBL03	132		2019-04-30	18:13:25.163000				JR_DOT										29.8												0	48	3m	143
465TAMBR03	132		2019-04-30	18:13:25.980000				JR_DOT										30.6												0	48	3m	151
465TAMBL03	133		2019-04-30	18:13:49.187000				JR_DOT										29.8												0	48	3m	143
465TAMBR03	133		2019-04-30	18:13:50.028000				JR_DOT										30.56												0	48	3m	151
465TAMBL03	134		2019-04-30	18:14:10.924000				JR_DOT										29.8												0	48	3m	143
465TAMBR03	134		2019-04-30	18:14:11.773000				JR_DOT										30.6												0	48	3m	151
465TAMBL03	135		2019-04-30	18:14:27.190000				JR_DOT										29.8												0	48	3m	143
465TAMBR03	135		2019-04-30	18:14:28.166000				JR_DOT										30.6												0	48	3m	151
465TAMBL03	136		2019-04-30	18:14:54.860000				JR_DOT										29.8												0	48	3m	143
465TAMBR03	136		2019-04-30	18:14:55.590000				JR_DOT										30.6												0	48	3m	151
465TAMBL03	137		2019-04-30	18:15:26.157000				JR_DOT										29.8												0	48	3m	143
465TAMBR03	137		2019-04-30	18:15:26.972000				JR_DOT										30.6												0	48	3m	151
465TAMBL03	138		2019-04-30	18:15:45.621000				JR_DOT										29.8												0	48	3m	143
465TAMBR03	138		2019-04-30	18:15:46.591000				JR_DOT										30.6												0	48	3m	151
465TAMBL03	139		2019-04-30	18:16:09.333000				JR_DOT										29.8												0	48	3m	143
465TAMBR03	139		2019-04-30	18:16:10.323000				JR_DOT										30.6												0	48	3m	151
465TAMBL03	140		2019-04-30	18:16:43.847000				JR_DOT										29.8												0	48	3m	143
465TAMBR03	140		2019-04-30	18:16:44.610000				JR_DOT										30.6												0	48	3m	151
465TAMBL03	141		2019-04-30	18:17:03.156000				JR_DOT										29.8												0	48	3m	143
465TAMBR03	141		2019-04-30	18:17:04.094000				JR_DOT										30.6												0	48	3m	151
465TAMBL03	142		2019-04-30	18:17:29.716000				JR_DOT										29.8												0	48	3m	143
465TAMBR03	142		2019-04-30	18:17:30.389000				JR_DOT										30.6												0	48	3m	151
465TAMBL03	143		2019-04-30	18:18:03.199000				JR_DOT										29.9			Last one at 5 meters									0	48	3m	143
465TAMBR03	143		2019-04-30	18:18:04.290000				JR_DOT										30.6			Last one at 5 meters									0	48	3m	151
465TAMBL03	144		2019-04-30	18:19:28.197000				JR_DOT													Throw away image									0	48	3m	143
465TAMBR03	144		2019-04-30	18:19:21.821000				JR_DOT													Throw away image									0	48	3m	151
466TAMBL00	0		2019-04-30	18:35:48.311000				JR_DOT										29.9			Changing focal length to 34mm / 3 meter distance
466TAMBR00	0		2019-04-30	18:35:49.868000				JR_DOT										30.7			Changing focal length to 34mm / 3 meter distance
	GUI issue being worked.
999TAMBL00	0		2019-04-30	19:49:02.141000				JR_DOT										27.2			TESTING new gui									0	34	3m	100ms
999TAMBL00	1		2019-04-30	19:52:49.579000				JR_DOT										28.5			TESTING new gui									0	34	3m	100ms
999TAMBL00	2		2019-04-30	19:57:44.743000				JR_DOT													TESTING new gui									0	34	3m	100ms
999TAMBL00	3		2019-04-30	20:09:35.839000				JR_DOT										27.7			TESTING new gui									0	34	3m	100ms
466TAMBL00	1		2019-04-30	20:18:38.943000				JR_DOT										28			TESTING new gui									0	34	3m	100ms
466TAMBR00	1		2019-04-30	20:33:55.873000				JR_DOT										28.5			TESTING new gui									0	34	3m	100ms
466TAMBR00	2	3	2019-05-01	10:09:29.294000				JR_DOT and Color Checker		1								30.3			Room Temperature: 25.5 C Relative Humidity: 38%
466TAMBL00	2	3	2019-05-01	10:11:26.988000				JR_DOT and Color Checker		1								29.4													48
466TAMBR00		4	2019-05-01	10:15:23.040000				JR_DOT and Color Checker		1											auto expose set to 1%
466TAMBL00		4	2019-05-01	10:15:27.827000				JR_DOT and Color Checker		1
466TAMBR00		5	2019-05-01	10:18:10.451000				JR_DOT and Color Checker		1
466TAMBL00		5	2019-05-01	10:18:25.453000				JR_DOT and Color Checker		1
466TAMBR00		6	2019-05-01	10:22:59.256000				JR_DOT and Color Checker		1
466TAMBL00		6	2019-05-01	10:23:05.423000				JR_DOT and Color Checker	Distance from bar beneath chamber to MacBeth target is 1.63 m	1		1.63									no autoexposure
466TAMBR09	0	118	2019-05-01	10:37:12.853000	10:53:31.443000	00:16:18.590000		JR_DOT and Color Checker		1	C								30.7		DN lowered from 150 to 120										34
466TAMBL09	0	118	2019-05-01	10:37:24.358000	10:53:32.292000	00:16:07.934000		JR_DOT and Color Checker		1	C								29.9
466TAMBR06	0	118	2019-05-01	10:55:30.051000	11:10:58.361000	00:15:28.310000		JR_DOT	MacBeth Target Removed	1	C								30.8
466TAMBL06	0	118	2019-05-01	10:55:31.135000	11:11:00.558000	00:15:29.423000		JR_DOT		1	C								30.1
466TAMBR06	119	237	2019-05-01	11:34:54.587000	11:49:52.066000	00:14:57.479000		JR_DOT	Cameras turned off. Door removed. Cameras turned back on.	0	C								30.8		autoexposure on
466TAMBL06	119	237	2019-05-01	11:34:56.173000	11:49:53.134000	00:14:56.961000		JR_DOT		0	C								30
466TAMBR07	0	6	2019-05-01	11:54:27.545000	11:58:05.174000	00:03:37.629000		JR_DOT_reverse		0	C								30.8
466TAMBL07	0	6	2019-05-01	11:54:28.612000	11:58:06.522000	00:03:37.910000		JR_DOT_reverse		0	C								30
466TAMBR09	119	237	2019-05-01	12:03:48.029000	12:20:04.893000	00:16:16.864000		JR_DOT and Color Checker		0	C								31												63
466TAMBL09	119	237	2019-05-01	12:03:49.164000	12:20:05.847000	00:16:16.683000		JR_DOT and Color Checker		0	C								30.2												63
462TAMBR00	0	1	2019-05-02	09:07:58.434000	09:09:10.911000	00:01:12.477000		DOT40							67.6 (F)				23.6
462TAMBR00	2	3	2019-05-02	09:10:08.559000	09:10:23.452000	00:00:14.893000													22.9
462TAMBL00	0	1	2019-05-02	09:11:39.800000	09:15:01.758000	00:03:21.958000
462TAMBR01	0	0	2019-05-02	09:16:51.893000	09:17:17.593000	00:00:25.700000			Going to 02
462TAMBL01	0	0	2019-05-02
462TAMBR01	1	1	2019-05-02	09:20:09.661000				DOT40	1		C
462TAMBL01	1	1	2019-05-02	09:20:00				DOT40	1		C
462TAMBR01	2	2	2019-05-02	09:21:00				DOT40	2		C
462TAMBL01	2	2	2019-05-02	09:22:58				DOT40	2		C
462TAMBR01	3	3	2019-05-02	09:23:48				DOT40	3		C
462TAMBL01	3	3	2019-05-02					DOT40	3		C
462TAMBR01	4	4	2019-05-02	09:26:24.346000				DOT40	3		C
462TAMBL01	4	4	2019-05-02	09:29:06.070000				DOT40	3		C
462TAMBR01	5	5	2019-05-02	09:29:23.129000				DOT40	3		C
462TAMBL01	6	6	2019-05-02	09:32:57.885000				DOT40	3		C
462TAMBR01	6	6	2019-05-02	09:33:00.205000				DOT40	3		C
462TAMBR01	7	7	2019-05-02	09:36:20.094000	09:36:20.094000			DOT40	4		C
462TAMBL01	7	7	2019-05-02	09:36:23.997000	09:36:23.997000			DOT40	4.01515		C
462TAMBR01	8	8	2019-05-02	10:06:33.866000	10:06:33.866000			DOT40	5		C							24.7
462TAMBL01	8	8	2019-05-02	10:06:47.926000	10:06:47.926000			DOT40	5		C							25.4
462TAMBR01	9	9	2019-05-02	10:09:53.311000	10:09:53.311000			DOT40	6		C							25.6
462TAMBL01	9	9	2019-05-02	10:09:58.898000	10:09:58.898000			DOT40	6		C							24.9
462TAMBR01	10	10	2019-05-02	10:12:59.076000	10:12:59.076000			DOT40	7		C							27.9
462TAMBL01	10	10	2019-05-02	10:13:05.279000	10:13:05.279000			DOT40	7		C							25.8
462TAMBR01	11	11	2019-05-02	10:23:03.142000	10:23:03.142000			DOT40	8		C							24.6			approximate distance is 7.4 metres/ autofocus acquisition for position 8
462TAMBL01	11	11	2019-05-02	10:26:39.994000	10:26:39.994000			DOT40	8		C							24.1
462TAMBR01	12	12	2019-05-02	10:28:50.278000	10:28:50.278000			DOT40	8		C							24.5			full frame acquisition / with autofocus off
462TAMBL01	12	12	2019-05-02	10:29:13.894000	10:29:13.894000			DOT40	8		C							24.1
462TAMBR01	13	13	2019-05-02	10:31:30.882000	10:31:30.882000			DOT40	9		C							24.5
462TAMBL01	13	13	2019-05-02	10:31:34.317000	10:31:34.317000			DOT40	9		C							24.1
462TAMBR01	14	14	2019-05-02	10:33:37.250000	10:33:37.250000			DOT40	10		C							24.6			saturation detected (very small percentage)
462TAMBL01	14	14	2019-05-02	10:33:40.991000	10:33:40.991000			DOT40	10		C							24.2			""
462TAMBR01	15	15	2019-05-02	10:35:32.437000	10:35:32.437000			DOT40	11		C							24.7
462TAMBL01	15	15	2019-05-02	10:35:35.920000	10:35:35.920000			DOT40	11		C							24.2
462TAMBR01	16	16	2019-05-02	10:38:26.494000	10:38:26.494000			DOT40	12		C							24.7
462TAMBL01	16	16	2019-05-02	10:38:31.470000	10:38:31.470000			DOT40	12		C							28
462TAMBR01	17	17	2019-05-02	10:39:47.470000	10:39:47.470000			DOT40	13		C							24.7
462TAMBL01	17	17	2019-05-02	10:39:49.404000				DOT40	13		C							24.3
462TAMBR01	18	18	2019-05-02	10:41:14.331000	10:41:14.331000			DOT40	14		C							24.8
462TAMBL01	18	18	2019-05-02	10:41:19.320000	10:41:19.320000			DOT40	14		C							24.3
462TAMBR01	19	19	2019-05-02	10:46:58.137000	10:47:29.345000			DOT40	15		C							24.8			distance is approximately 2 meters
462TAMBL01	19	19	2019-05-02	10:49:00.270000	10:49:32.039000			DOT40	15		C							24.3
462TAMBR01	20	20	2019-05-02	10:51:27.799000	10:51:32.726000			DOT40	15		C							25.4			no mech movement
462TAMBL01	20	20	2019-05-02	10:51:37.562000	10:51:42.371000			DOT40	15		C							28			no mech movement
462TAMBR01	21	21	2019-05-02	10:52:29.937000	10:52:35.165000			DOT40	16		C							25.6			no mech movement
462TAMBL01	21	21	2019-05-02	10:52:37.072000	10:52:41.651000			DOT40	16		C							28			no mech movement
462TAMBR01	22	22	2019-05-02	10:53:39.299000	10:53:39.299000			DOT40	17		C							25.6			no mech movement
462TAMBL01	22	22	2019-05-02	10:53:46.065000	10:53:46.065000			DOT40	17		C							28			no mech movement
462TAMBR01	23	23	2019-05-02	10:54:41.100000	10:54:41.100000			DOT40	18		C							25.7
462TAMBL01	23	23	2019-05-02	10:54:45.141000	10:54:45.141000			DOT40	18		C							28
462TAMBR01	24	24	2019-05-02	10:57:11.489000	10:57:11.489000			DOT40	19		C							25.8
462TAMBL01	24	24	2019-05-02	10:57:13.291000	10:57:13.291000			DOT40	19		C							28
462TAMBR01	25	25	2019-05-02	10:58:25.504000	10:58:25.504000			DOT40	20		C							25.8
462TAMBL01	25	25	2019-05-02	10:58:35.291000	10:58:35.291000			DOT40	20		C							28
462TAMBR01	26	26	2019-05-02	11:00:12.066000	11:00:12.066000			DOT40	21		C							25.6
462TAMBL01	26	26	2019-05-02	11:00:17.059000	11:00:17.059000			DOT40	21		C							28
462TAMBR01	27	27	2019-05-02	11:02:47.723000	11:02:47.723000			DOT40	22		C										to get position information / distance is 6 meters
462TAMBL01	27	27	2019-05-02	11:03:10.889000	11:03:10.889000			DOT40	22		C										to get position information / distance is 6 meters
462TAMBR01	28	28	2019-05-02	11:05:09.113000	11:05:37.939000			DOT40	22		C										autofocus subframe
462TAMBL01	28	28	2019-05-02	11:09:20.956000	11:09:48.441000			DOT40	22		C							28			autofocus subframe
462TAMBR01	29	29	2019-05-02	11:10:31.232000	11:10:38.943000			DOT40	22		C							24.6			no mech movement full frame
462TAMBL01	29	29	2019-05-02	11:11:32.515000	11:11:38.002000			DOT40	22		C							28			no mech movement full frame
462TAMBR01	30	30	2019-05-02	11:12:47.765000	11:12:54.463000			DOT40	23		C							24.6			no mech movement full frame
462TAMBL01	30	31	2019-05-02	11:13:08.628000	11:13:11.501000			DOT40	23		C							28			no mech movement full frame / 30 AND 31 ARE A REPEAT of the same image, due to a lag there was acquisition of two of the same pictures with the left camera.
462TAMBR01	31	31	2019-05-02	11:14:32.940000	11:14:38.240000			DOT40	24		C										no mech movement full frame
462TAMBL01	32	32	2019-05-02	11:14:42.222000	11:14:46.827000			DOT40	24		C										no mech movement full frame
462TAMBR01	32	33	2019-05-02	11:18:07.678000	11:18:07.678000			DOT40	25		C
462TAMBL01	33	33	2019-05-02	11:18:44.301000	11:18:44.301000			DOT40	25		C
462TAMBR01	34	34	2019-05-02	11:19:44.155000	11:19:44.155000			DOT40	26		C
462TAMBL01	34	34	2019-05-02	11:20:23.085000	11:20:23.085000			DOT40	26		C
462TAMBR01	35	35	2019-05-02	11:21:51.172000	11:21:51.172000			DOT40	27		C							24.7
462TAMBL01	35	35	2019-05-02	11:21:56.719000	11:21:56.719000			DOT40	27		C							28
462TAMBR01	36	36	2019-05-02	11:24:02.017000	11:24:02.017000			DOT40	28		C										throw away, the target was in movement
462TAMBL01	36	36	2019-05-02	11:24:16.420000	11:24:16.420000			DOT40	28		C										throw away, the target was in movement
462TAMBR01	37	37	2019-05-02	11:26:29.811000	11:26:29.811000			DOT40	28		C							24.8
462TAMBL01	37	37	2019-05-02	11:26:34.127000	11:26:34.127000			DOT40	28		C							28
462TAMBR01	38	38	2019-05-02	11:30:58.012000	11:30:58.012000			DOT40	29		C										movement to the nominal 3 meter position
462TAMBL01	38	38	2019-05-02	11:31:03.197000	11:31:03.197000			DOT40	29		C										this was just a positioning frame for both left and right
462TAMBR01	39	39	2019-05-02	11:33:54.146000	11:34:15.246000			DOT40	29		C							25			autofocus subframe
462TAMBL01	39	39	2019-05-02	11:35:51.473000	11:36:12.220000			DOT40	29		C							28			autofocus subframe
462TAMBR01	40	40	2019-05-02	11:38:07.318000	11:38:07.318000			DOT40	29		C							25			no mech movement
462TAMBL01	40	40	2019-05-02	11:38:12.077000	11:38:12.077000			DOT40	29		C							24.5			no mech movement full frame / note that the temperature was taken from the pop up menu from the log, from now on all temperature is taken from the present window and not the pop
462TAMBR01	41	41	2019-05-02	11:39:36.236000	11:39:36.236000			DOT40	30		C							25
462TAMBL01	41	41	2019-05-02	11:39:48.289000	11:39:48.289000			DOT40	30		C							24
462TAMBR01	42	42	2019-05-02	11:40:37.820000	11:40:43.061000			DOT40	31		C							25.1
462TAMBL01	42	42	2019-05-02	11:40:46.437000	11:40:53.861000			DOT40	31		C							24.6
462TAMBR01	43	43	2019-05-02	11:41:36.854000	11:41:39.299000			DOT40	32		C							25.1
462TAMBL01	43	43	2019-05-02	11:41:42.627000	11:41:45.607000			DOT40	32		C							24.6
462TAMBR01	44	44	2019-05-02	11:42:53.623000	11:42:53.623000			DOT40	33		C							25.1
462TAMBL01	44	44	2019-05-02	11:43:07.017000	11:43:14.651000			DOT40	33		C							24.6
462TAMBR01	45	45	2019-05-02	11:45:01.646000	11:45:01.646000			DOT40	34		C							25.1
462TAMBL01	45	45	2019-05-02	11:45:04.739000	11:45:04.739000			DOT40	34		C							24.6
462TAMBR01	46	46	2019-05-02	11:46:28.110000	11:46:28.110000			DOT40	35		C							25.2
462TAMBL01	46	46	2019-05-02	11:46:30.842000	11:46:30.842000			DOT40	35		C							24.7
462TAMBR01	47	47	2019-05-02	12:42:14.458000	12:42:14.458000			DOT40	36		C							24.2			AF @ 1 METER / camera moved to 34mm
462TAMBL01	47	47	2019-05-02	12:41:52.397000	12:41:52.397000			DOT40	36		C							22.9			AF @ 1 METER / camera moved to 34mm
462TAMBR01	48	49	2019-05-02	12:45:00	12:45:00			DOT40	36		C
462TAMBL01	48	48	2019-05-02	12:45:59.915000	12:45:59.915000			DOT40	36		C
462TAMBR01	50	50	2019-05-02	12:50:31.128000	12:50:31.128000			DOT40	36		C
462TAMBL01	49	49	2019-05-02	12:50:12.770000	12:50:12.770000			DOT40	36		C
462TAMBR01	51	51	2019-05-02	12:53:52.623000	12:53:52.623000			DOT40	36		C
462TAMBL01	50	50	2019-05-02	12:54:00.521000	12:54:00.521000			DOT40	36		C
462TAMBR01	51	51	2019-05-02	12:54:08.580000	12:54:08.580000			DOT40	36		C
462TAMBL01	52	52	2019-05-02	12:55:51.671000	12:55:51.671000			DOT40	37		C							24.7			NO MECHS
462TAMBR01	52	52	2019-05-02	12:55:55.326000	12:55:55.326000			DOT40	37		C							24.1
462TAMBL01	53	53	2019-05-02	12:56:40.504000	12:56:40.504000			DOT40	38		C							24.7
462TAMBR01	53	53	2019-05-02	12:56:42.267000	12:56:42.267000			DOT40	38		C							24.1
462TAMBL01	54	54	2019-05-02	12:57:51.698000	12:57:51.698000			DOT40	39		C
462TAMBR01	54	54	2019-05-02	12:57:56.566000	12:57:56.566000			DOT40	39		C
462TAMBL01	55	55	2019-05-02	12:59:08.160000	12:59:08.160000			DOT40	40		C							24.76
462TAMBR01	55	55	2019-05-02	12:59:09.893000	12:59:09.893000			DOT40	40		C							24.1
462TAMBL01	56	56	2019-05-02	13:00:18.981000	13:00:18.981000			DOT40	41		C							24.7
462TAMBR01	56	56	2019-05-02	13:00:19.893000	13:00:19.893000			DOT40	41		C							24.2
462TAMBL01	57	57	2019-05-02	13:01:49.967000	13:01:49.967000			DOT40	42		C							24.7			AUTOFOCUS @ 6 METERS
462TAMBR01	57	57	2019-05-02	13:01:47.855000	13:01:47.855000			DOT40	42		C							24.2			AUTOFOCUS @ 6 METERS
462TAMBL01	58	58	2019-05-02	13:08:39.056000	13:09:13.592000			DOT40	42		C
462TAMBR01	58	58	2019-05-02	13:08:59.282000	13:09:35.727000			DOT40	42		C
462TAMBL01	59	59	2019-05-02	13:12:07.078000	13:12:07.078000			DOT40	43		C
462TAMBL01	59	59	2019-05-02	13:12:08.149000	13:12:08.149000			DOT40	43		C
462TAMBR01	60	60	2019-05-02	01:13:15	01:13:15			DOT40	44		C
462TAMBL01	60	60	2019-05-02	13:13:15.956000	13:13:15.956000			DOT40	44		C
462TAMBR01	61	61	2019-05-02	13:13:54.785000	13:13:54.785000			DOT40	45		C
462TAMBL01	61	61	2019-05-02	13:13:55.836000	13:13:55.836000			DOT40	45		C
462TAMBR01	62	62	2019-05-02	13:15:00.655000	13:15:00.655000			DOT40	46		C							24.9
462TAMBL01	62	62	2019-05-02	13:15:01.405000	13:15:01.405000			DOT40	46		C							24.4
462TAMBR01	63	63	2019-05-02	13:16:15.339000	13:16:15.339000			DOT40	47		C
462TAMBL01	63	63	2019-05-02	13:16:16.204000	13:16:16.204000			DOT40	47		C
462TAMBR01	64	64	2019-05-02	13:17:34.932000	13:17:34.932000			DOT40	48		C							24.9
462TAMBL01	64	64	2019-05-02	13:17:36.260000	13:17:36.260000			DOT40	48		C							24.5
462TAMBR01	65	65	2019-05-02	13:19:16.893000	13:19:16.893000			DOT40	49		C
462TAMBL01	65	65	2019-05-02	13:19:17.760000	13:19:17.760000			DOT40	49		C
462TAMBR01	66	66	2019-05-02	13:22:57.470000	13:23:36.553000			DOT40	50		C										AUTOFOCUS @ 2 METERS/ FULL FRAME
462TAMBL01	66	66	2019-05-02	13:23:10.170000	13:23:41.326000			DOT40	50		C										AUTOFOCUS @ 2 METERS / FULL FRAME
462TAMBR01	67	67	2019-05-02	13:26:08.395000	13:26:08.395000			DOT40	51		C							24.8			NO MECH
462TAMBL01	67	67	2019-05-02	13:26:09.181000	13:26:09.181000			DOT40	51		C							24.3			NO MECH
462TAMBR01	68	68	2019-05-02	13:27:04.264000	13:27:04.264000			DOT40	52		C							24.8
462TAMBL01	68	68	2019-05-02	13:27:05.373000	13:27:05.373000			DOT40	52		C							24.3
462TAMBR01	69	69	2019-05-02	13:27:51.107000	13:27:51.107000			DOT40	53		C							24.8
462TAMBL01	69	69	2019-05-02	13:27:52.131000	13:27:52.131000			DOT40	53		C							24.3
462TAMBR01	70	70	2019-05-02	13:29:45.463000	13:29:45.463000			DOT40	54		C							24.7
462TAMBL01	70	70	2019-05-02	13:29:46.321000	13:29:46.321000			DOT40	54		C							24.3
462TAMBR01	71	71	2019-05-02	13:30:57.845000	13:30:57.845000			DOT40	55		C							24.7
462TAMBL01	71	71	2019-05-02	13:31:00.687000	13:31:00.687000			DOT40	55		C							24.3
462TAMBR01	72	72	2019-05-02	13:32:07.113000	13:32:07.113000			DOT40	56		C
462TAMBL01	72	72	2019-05-02	13:32:07.936000	13:32:07.936000			DOT40	56		C
462TAMBR01	73	73	2019-05-02	13:33:56.575000	13:33:56.575000			DOT40	57		C										FRAME TO ESTABLISH AUTOFOCUS / AT 6 METERS
462TAMBL01	73	73	2019-05-02	13:33:57.574000	13:33:57.574000			DOT40	57		C										FRAME TO ESTABLISH AUTOFOCUS / AT 6 METERS
462TAMBR01	74	74	2019-05-02	13:37:20.370000	13:37:50.177000			DOT40	57		C										AUTOFOCUS SUB FRAMES
462TAMBL01	74	74	2019-05-02	13:37:21.823000	13:37:52.910000			DOT40	57		C										AUTOFOCUS SUB FRAMES
462TAMBR01	75	75	2019-05-02	13:39:37.114000	13:39:37.114000			DOT40	57		C							24.8
462TAMBL01	75	75	2019-05-02	13:39:38.340000	13:39:38.340000			DOT40	57		C							24.3
462TAMBR01	76	76	2019-05-02	13:40:36.584000	13:40:36.584000			DOT40	58		C
462TAMBL01	76	76	2019-05-02	13:40:37.718000	13:40:37.718000			DOT40	58		C
462TAMBR01	77	77	2019-05-02	13:42:12.617000	13:42:12.617000			DOT40	59		C
462TAMBL01	77	77	2019-05-02	13:42:15.157000	13:42:15.157000			DOT40	59		C
462TAMBR01	78	78	2019-05-02	13:43:16.499000	13:43:16.499000			DOT40	60		C							24.9
462TAMBL01	78	78	2019-05-02	13:43:17.173000	13:43:17.173000			DOT40	60		C							24.4
462TAMBR01	79	79	2019-05-02	13:44:07.277000	13:44:07.277000			DOT40	61		C							24.9
462TAMBL01	79	79	2019-05-02	13:44:08.064000	13:44:08.064000			DOT40	61		C							24.4
462TAMBR01	80	80	2019-05-02	13:46:29.266000	13:46:29.266000			DOT40	62		C							24.9
462TAMBL01	80	80	2019-05-02	13:46:30.130000	13:46:30.130000			DOT40	62		C							24.4
462TAMBR01	81	81	2019-05-02	13:49:04.532000	13:49:04.532000			DOT40	63		C
462TAMBL01	81	81	2019-05-02	13:49:06.193000	13:49:06.193000			DOT40	63		C
462TAMBR01	82	82	2019-05-02	13:51:54.140000	13:51:54.140000			DOT40	64		C										NO MACH JUNK FULL FRAME TAKEN FOR POSITIONING @ 3 METER POSITION
462TAMBL01	82	82	2019-05-02	13:52:04.974000	13:52:04.974000			DOT40	64		C										NO MACH JUNK FULL FRAME TAKEN FOR POSITINING AT 3 METERS
462TAMBR01	83	83	2019-05-02	13:56:09.247000	13:56:35.916000			DOT40	64		C							25.1			SUB FRAME AUTO FOCUS
462TAMBL01	83	83	2019-05-02	13:56:10.318000	13:56:36.971000			DOT40	64		C							24.6			SUB FRAME AUTO FOCUS
462TAMBR01	84	84	2019-05-02	13:58:08.053000	13:58:08.053000			DOT40	64		C							25.1			FULL FRAME
462TAMBL01	84	84	2019-05-02	13:58:10.299000	13:58:10.299000			DOT40	64		C							24.6			FULL FRAME
462TAMBR01	85	85	2019-05-02	13:58:48.683000	13:58:48.683000			DOT40	65		C							25.1
462TAMBL01	85	85	2019-05-02	13:58:49.788000	13:58:49.788000			DOT40	65		C							24.6
462TAMBR01	86	86	2019-05-02	13:59:30.013000	13:59:30.013000			DOT40	66		C							25.1
462TAMBL01	86	86	2019-05-02	13:59:30.741000	13:59:30.741000			DOT40	66		C							24.6
462TAMBR01	87	87	2019-05-02	14:00:32.290000	14:00:32.290000			DOT40	67		C							25.1
462TAMBL01	87	87	2019-05-02	14:00:32.929000	14:00:32.929000			DOT40	67		C							24.6
462TAMBR01	88	88	2019-05-02	14:02:06.584000	14:02:06.584000			DOT40	68		C							25.1
462TAMBL01	88	88	2019-05-02	14:02:07.344000	14:02:07.344000			DOT40	68		C							24.6
462TAMBR01	89	89	2019-05-02	14:03:38	14:03:38			DOT40	69		C							25
462TAMBL01	89	89	2019-05-02	14:03:38.695000	14:03:38.695000			DOT40	69		C							24.5
462TAMBR01	90	90	2019-05-02	14:04:51.555000	14:04:51.555000			DOT40	70		C							25
462TAMBL01	90	90	2019-05-02	14:04:52.320000	14:04:52.320000			DOT40	70		C							24.5
462TAMBR01	91	91	2019-05-02	14:08:55.346000	14:08:55.346000			DOT40	71		C										TRANSITION TO 48MM AUTOFOCUS OFF AND LIMITED EXPOSURE OFF, THIS IS TAKING A NO MACH
462TAMBL01	91	91	2019-05-02	14:09:36.843000	14:09:36.843000			DOT40	71		C										7 METERS
462TAMBR01	92	92	2019-05-02	14:13:16.059000	14:13:53.752000			DOT40	71		C										AUTOFOCUS ACQUISITION
462TAMBL01	92	92	2019-05-02	14:13:21.181000	14:13:56.960000			DOT40	71		C
462TAMBR01	93	93	2019-05-02	14:15:50.429000	14:15:50.429000			DOT40	71		C							24.8			NO MECH FULL FRAME
462TAMBL01	93	93	2019-05-02	14:16:00.599000	14:16:00.599000			DOT40	71		C							24.3
462TAMBR01	94	94	2019-05-02	14:16:46.576000	14:16:46.576000			DOT40	72		C
462TAMBL01	94	94	2019-05-02	14:16:47.232000	14:16:47.232000			DOT40	72		C
462TAMBR01	95	95	2019-05-02	14:18:13.679000	14:18:13.679000			DOT40	73		C							24.8
462TAMBL01	95	95	2019-05-02	14:18:14.483000	14:18:14.483000			DOT40	73		C							24.3
462TAMBR01	96	96	2019-05-02	14:19:01.404000	14:19:01.404000			DOT40	74		C							24.8
462TAMBL01	96	96	2019-05-02	14:19:03.452000	14:19:03.452000			DOT40	74		C							24.4.
462TAMBR01	97	97	2019-05-02	14:19:58.854000	14:19:58.854000			DOT40	75		C
462TAMBL01	97	97	2019-05-02	14:19:59.508000	14:19:59.508000			DOT40	75		C
462TAMBR01	98	98	2019-05-02	14:20:36.807000	14:20:36.807000			DOT40	76		C							24.8
462TAMBL01	98	98	2019-05-02	14:20:37.643000	14:20:37.643000			DOT40	76		C							24.4
462TAMBR01	99	99	2019-05-02	14:22:47.077000	14:22:47.077000			DOT40	77		C							24.9
462TAMBL01	99	99	2019-05-02	14:22:48.330000	14:22:48.330000			DOT40	77		C							24.4
462TAMBR01	100	100	2019-05-02	14:26:01.820000	14:26:42.296000			DOT40	78		C										AUTOFOCUS FAILED
462TAMBL01	100	100	2019-05-02	14:26:05.280000	14:26:44.516000			DOT40	78		C										AUTOFOCUS FAILED
462TAMBR01	101	101	2019-05-02	14:31:17.874000	14:31:48.723000			DOT40	78		C										AUTOFOCUS GOOD / @ 1 METER
462TAMBL01	101	101	2019-05-02	14:31:20.569000	14:31:49.902000			DOT40	78		C										AUTOFOCUS GOOD / @ 1 METER
462TAMBR01	102	102	2019-05-02	14:33:32.372000	14:33:32.372000			DOT40	79		C							25.1
462TAMBL01	102	102	2019-05-02	14:33:23.563000	14:33:23.563000			DOT40	79		C							24.6
462TAMBR01	103	103	2019-05-02	14:35:12.760000	14:35:12.760000			DOT40	80		C							25.1
462TAMBL01	103	103	2019-05-02	14:35:03.951000	14:35:03.951000			DOT40	80		C							24.6
462TAMBR01	104	104	2019-05-02	14:36:43.268000	14:36:43.268000			DOT40	81		C							25.1
462TAMBL01	104	104	2019-05-02	14:36:44.365000	14:36:44.365000			DOT40	81		C							24.6
462TAMBR01	105	105	2019-05-02	14:37:35.358000	14:37:35.358000			DOT40	82		C							25.1
462TAMBL01	105	105	2019-05-02	14:37:38.513000	14:37:38.513000			DOT40	82		C							24.6
462TAMBR01	106	106	2019-05-02	14:38:25.778000	14:38:25.778000			DOT40	83		C							25.1
462TAMBL01	106	106	2019-05-02	14:38:22.598000	14:38:22.598000			DOT40	83		C							24.6
462TAMBR01	107	107	2019-05-02	14:39:08.884000	14:39:08.884000			DOT40	84		C							25.1
462TAMBL01	107	107	2019-05-02	14:39:10.858000	14:39:10.858000			DOT40	84		C							24.6
462TAMBR01	108	108	2019-05-02	14:41:58.121000	14:41:58.121000			DOT40	85		C							25.1			JUNK FULL FRAME / AUTOFOCUS @ 6 METERS
462TAMBL01	108	108	2019-05-02	14:42:02.574000	14:42:02.574000			DOT40	85		C							24.6			JUNK FULL FRAME / AUTOFOCUS @ 6 METERS
462TAMBR01	109	109	2019-05-02	14:46:07.046000	14:46:40.256000			DOT40	85		C							25.1			AUTOFOCUS SUB-FRAMES
462TAMBL01	109	109	2019-05-02	14:46:07.991000	14:46:42.762000			DOT40	85		C							24.6			AUTOFOCUS SUB-FRAMES
462TAMBR01	110	110	2019-05-02	14:48:00.141000	14:48:00.141000			DOT40	85		C							25			NO MECH WHOLE FRAME TEST
462TAMBL01	110	110	2019-05-02	14:48:03.035000	14:48:03.035000			DOT40	85		C							24.5			NO MECH WHOLE FRAME TEST
462TAMBR01	111	111	2019-05-02	14:49:20.222000	14:49:20.222000			DOT40	86		C							24.9
462TAMBL01	111	111	2019-05-02	14:49:21.312000	14:49:21.312000			DOT40	86		C							24.5
462TAMBR01	112	112	2019-05-02	14:50:50.297000	14:50:50.297000			DOT40	87		C							24.9
462TAMBL01	112	112	2019-05-02	14:50:53.413000	14:50:53.413000			DOT40	87		C							24.5
462TAMBR01	113	113	2019-05-02	14:51:34.352000	14:51:34.352000			DOT40	88		C							24.9
462TAMBL01	113	113	2019-05-02	14:51:35.061000	14:51:35.061000			DOT40	88		C							24.5
462TAMBR01	114	114	2019-05-02	14:52:27.003000	14:52:27.003000			DOT40	89		C							24.9
462TAMBL01	114	114	2019-05-02	14:52:14.221000	14:52:14.221000			DOT40	89		C							24.4
462TAMBR01	115	115	2019-05-02	14:53:11.007000	14:53:11.007000			DOT40	90		C							24.9
462TAMBL01	115	115	2019-05-02	14:53:04.143000	14:53:08.482000			DOT40	90		C							24.4
462TAMBR01	116	116	2019-05-02	14:53:55.047000	14:53:55.047000			DOT40	91		C							24.9
462TAMBL01	116	116	2019-05-02	14:53:57.713000	14:53:57.713000			DOT40	91		C							24.4
462TAMBR01	117	117	2019-05-02	15:00:12.486000	15:00:46.240000			DOT40	92		C										AUTOFOCUS AT 2 METERS
462TAMBL01	117	117	2019-05-02	15:00:13.514000	15:00:47.016000			DOT40	92		C										AUTOFOCUS AT 2 METERS
462TAMBR01	118	118	2019-05-02	15:02:07.174000	15:02:07.174000			DOT40	93		C							25			NO MECH
462TAMBL01	118	118	2019-05-02	15:02:08.990000	15:02:08.990000			DOT40	93		C							24.5
462TAMBR01	119	119	2019-05-02	15:02:50.065000	15:02:50.065000			DOT40	94		C
462TAMBL01	119	119	2019-05-02	15:02:51.112000	15:02:51.112000			DOT40	94		C
462TAMBR01	120	120	2019-05-02	15:03:20.733000	15:03:20.733000			DOT40	95		C
462TAMBL01	120	120	2019-05-02	15:04:42.511000	15:04:42.511000			DOT40	95		C
462TAMBR01	121	121	2019-05-02	15:04:43.413000	15:04:43.413000			DOT40	96		C							25
462TAMBL01	121	121	2019-05-02	15:04:44.514000	15:04:44.514000			DOT40	96		C							24.5
462TAMBR01	122	122	2019-05-02	15:06:25.217000	15:06:25.217000			DOT40	97		C							25
462TAMBL01	122	122	2019-05-02	15:06:25.932000	15:06:25.932000			DOT40	97		C							24.5
462TAMBR01	123	123	2019-05-02	15:07:59.424000	15:07:59.424000			DOT40	98		C							25
462TAMBL01	123	123	2019-05-02	15:08:00.226000	15:08:00.226000			DOT40	98		C							24.5
462TAMBR01	124	124	2019-05-02	15:09:56.751000	15:09:56.751000			DOT40	99		C							25.1			AUTOFOCUS AT 5 METERS
462TAMBL01	124	124	2019-05-02	15:09:54.781000	15:09:54.781000			DOT40	99		C							24.6			AUTOFOCUS AT 5 METERS
462TAMBR01	125	125	2019-05-02	15:12:59.346000	15:13:26.746000			DOT40	99		C							25.1			AUTOFOCUS SUB FRAMES
462TAMBL01	125	125	2019-05-02	15:13:00.044000	15:13:29.392000			DOT40	99		C							24.6			AUTOFOCUS SUB FRAMES
462TAMBR01	126	126	2019-05-02	15:14:42.543000	15:14:42.543000			DOT40	99		C							25.1			FULL FRAME NO MECH
462TAMBL01	126	126	2019-05-02	15:14:50.287000	15:14:50.287000			DOT40	99		C							24.6			FULL FRAME NO MECH
462TAMBR01	127	127	2019-05-02	15:16:36.875000	15:16:36.875000			DOT40	100		C							25
462TAMBL01	127	127	2019-05-02	15:16:48.994000	15:16:48.994000			DOT40	100		C							24.5
462TAMBR01	128	128	2019-05-02	15:18:09.264000	15:18:09.264000			DOT40	101		C							24.8
462TAMBL01	128	128	2019-05-02	15:18:10.202000	15:18:10.202000			DOT40	101		C							24.4
462TAMBR01	129	129	2019-05-02	15:20:01.517000	15:20:01.517000			DOT40	102		C							24.8
462TAMBL01	129	129	2019-05-02	15:20:04.443000	15:20:04.443000			DOT40	102		C							24.4
462TAMBR01	130	130	2019-05-02	15:20:43.901000	15:20:43.901000			DOT40	103		C							24.8
462TAMBL01	130	130	2019-05-02	15:20:48.742000	15:20:48.742000			DOT40	103		C							24.4
462TAMBR01	131	131	2019-05-02	15:21:37.015000	15:21:37.015000			DOT40	104		C							24.8			IMAGES ARE OKAY
462TAMBL01	131	131	2019-05-02	15:21:47.041000	15:21:47.041000			DOT40	104		C							24.4			PEOPLE WERE TRYING TO DO A WALK THROUGH/ POSSIBLE CLOSE CALL. YET DOOR WAS LOCKED SO IMAGES SHOULD BE OKAY
462TAMBR01	132	132	2019-05-02	15:23:32.615000	15:23:32.615000			DOT40	105		C							24.8
462TAMBL01	132	132	2019-05-02	15:23:39.096000	15:23:39.096000			DOT40	105		C							24.3
462TAMBR01	133	133	2019-05-02	15:25:42.458000	15:25:42.458000			DOT40	106		C										setting up 3 meter autofocus at the current zoom of 48 mm
462TAMBL01	133	133	2019-05-02	15:25:43.341000	15:25:43.341000			DOT40	106		C										taking a full frame to check for position
462TAMBR01	134	134	2019-05-02	15:28:55.046000	15:29:21.871000			DOT40	106		C							25			autofocus in full frame
462TAMBL01	134	134	2019-05-02	15:28:56.946000	15:29:22.872000			DOT40	106		C							24.4
462TAMBR01	135	135	2019-05-02	15:31:57.252000	15:31:57.252000			DOT40	107		C							25
462TAMBL01	135	135	2019-05-02	15:32:00.066000	15:32:00.066000			DOT40	107		C							24.4
462TAMBR01	136	136	2019-05-02	15:33:34.650000	15:33:34.650000			DOT40	108		C							24.9
462TAMBL01	136	136	2019-05-02	15:33:35.729000	15:33:35.729000			DOT40	108		C							24.4
462TAMBR01	137	137	2019-05-02	15:34:46.586000	15:34:46.586000			DOT40	109		C							24.89
462TAMBL01	137	137	2019-05-02	15:34:47.287000	15:34:47.287000			DOT40	109		C							24.4
462TAMBR01	138	138	2019-05-02	15:35:56.742000	15:35:56.742000			DOT40	110		C							24.9
462TAMBL01	138	138	2019-05-02	15:35:57.353000	15:35:57.353000			DOT40	110		C							24.4
462TAMBR01	139	139	2019-05-02	15:36:44.755000	15:36:44.755000			DOT40	111		C							25
462TAMBL01	139	139	2019-05-02	15:36:48.684000	15:36:48.684000			DOT40	111		C							24.4
462TAMBR01	140	140	2019-05-02	15:37:53.619000	15:37:53.619000			DOT40	112		C							25
462TAMBL01	140	140	2019-05-02	15:37:56.710000	15:37:56.710000			DOT40	112		C							24.5
462TAMBR01	141	141	2019-05-02	15:42:29.981000	15:42:29.981000			DOT40	113		C							24.9			changed focal length to 63 mm / autofocus at 7 meter position
462TAMBL01	141	141	2019-05-02	15:42:06.374000	15:42:06.374000			DOT40	113		C							24.5			these are junk frames, for acquiring full frame @ 7 meter position
462TAMBR01	142	142	2019-05-02	15:45:38.665000	15:46:04.853000			DOT40	113		C							24.9			sub-frame acquisition / success
462TAMBL01	142	142	2019-05-02	15:45:39.546000	15:46:08.057000			DOT40	113		C							24.5			sub-frame acquisition / success
462TAMBR01	143	143	2019-05-02	15:53:05.594000	15:53:05.594000			DOT40	113		C							24.8			no mech / increase exposure to 200 / data looks good
462TAMBL01	143	143	2019-05-02	15:53:06.312000	15:53:06.312000			DOT40	113		C							24.3			no mech / increase exposure to 200 / data looks good
462TAMBR01	144	144	2019-05-02	15:57:05.791000				DOT40	114		C							24.8
462TAMBL01	144	144	2019-05-02	15:57:06.480000				DOT40	114		C							24.4
462TAMBR01	145	145	2019-05-02	15:59:18.934000	15:59:18.934000			DOT40	115		C							24.8
462TAMBL01	145	145	2019-05-02	15:59:19.641000	15:59:19.641000			DOT40	115		C							24.4
462TAMBR01	146	146	2019-05-02	16:00:25.192000	16:00:25.192000			DOT40	116		C							24.9
462TAMBL01	146	146	2019-05-02	16:00:17.055000	16:00:17.055000			DOT40	116		C							24.4
462TAMBR01	147	147	2019-05-02	16:00:58.469000	16:00:58.469000			DOT40	117		C							24.9
462TAMBL01	147	147	2019-05-02	16:00:59.332000	16:00:59.332000			DOT40	117		C							24.4
462TAMBR01	148	148	2019-05-02	16:02:19.169000	16:02:19.169000			DOT40	118		C							24.9
462TAMBL01	148	148	2019-05-02	16:02:20.513000	16:02:20.513000			DOT40	118		C							24.4
462TAMBR01	149	149	2019-05-02	16:03:18.161000	16:03:18.161000			DOT40	119		C							24.9
462TAMBL01	149	149	2019-05-02	16:03:19.111000	16:03:19.111000			DOT40	119		C							24.4
462TAMBR01	150	150	2019-05-02	16:06:04.652000	16:06:45.237000			DOT40	120		C										autofocus 1 meter (63mm) / full frame / failed
462TAMBL01	150	150	2019-05-02	16:06:06.999000	16:06:46.956000			DOT40	120		C										autofocus 1 meter (63mm) / full frame / failed
462TAMBR01	151	151	2019-05-02	16:08:48.105000	16:09:20.614000			DOT40	120		C										autofocus 1 meter (63mm) / full frame / success
462TAMBL01	151	151	2019-05-02	16:08:49.449000	16:09:23.106000			DOT40	120		C										autofocus 1 meter (63mm) / full frame / success
462TAMBR01	152	152	2019-05-02	16:11:21.543000	16:11:21.543000			DOT40	121		C							25.1			no mech
462TAMBL01	152	152	2019-05-02	16:11:22.249000	16:11:22.249000			DOT40	121		C							24.6			no mech
462TAMBR01	153	153	2019-05-02	16:12:11.378000	16:12:11.378000			DOT40	122		C							25.1
462TAMBL01	153	153	2019-05-02	16:12:12.118000	16:12:12.118000			DOT40	122		C							24.6
462TAMBR01	154	154	2019-05-02	16:13:23.400000	16:13:23.400000			DOT40	123		C							25.1
462TAMBL01	154	154	2019-05-02	16:13:20.902000	16:13:20.902000			DOT40	123		C							24.6
462TAMBR01	155	155	2019-05-02	16:14:14.883000	16:14:14.883000			DOT40	124		C							25.1
462TAMBL01	155	155	2019-05-02	16:14:11.875000	16:14:11.875000			DOT40	124		C							24.6
462TAMBR01	156	156	2019-05-02	16:15:05.968000	16:15:05.968000			DOT40	125		C							25.1
462TAMBL01	156	156	2019-05-02	16:15:07.142000	16:15:07.142000			DOT40	125		C							24.6
462TAMBR01	157	157	2019-05-02	16:16:11.788000	16:16:11.788000			DOT40	126		C							25.1
462TAMBL01	157	157	2019-05-02	16:16:13.865000	16:16:13.865000			DOT40	126		C							24.6
462TAMBR01	158	158	2019-05-02	16:20:33.604000				DOT40	127		C							25.1			no autofocus at 6 meters (63mm) / full frame
462TAMBL01	158	158	2019-05-02	16:20:35.264000				DOT40	127		C							24.6			no autofocus at 6 meters (63mm) / full frame
462TAMBR01	159	159	2019-05-02	16:23:56.569000	16:24:32.004000			DOT40	127		C							24.9			autofocus sub frame @ 6 meters
462TAMBL01	159	159	2019-05-02	16:23:58.846000	16:24:36.049000			DOT40	127		C							24.6			autofocus sub frame @ 6 meters
462TAMBR01	160	160	2019-05-02	16:25:53.505000	16:26:01.368000			DOT40	127		C										full frame @ 6 meters
462TAMBL01	160	160	2019-05-02	16:26:03.528000	16:26:06.229000			DOT40	127		C										full frame @ 6 meters
462TAMBR01	161	161	2019-05-02	16:27:05.858000	16:27:11.417000			DOT40	128		C							24.9
462TAMBL01	161	161	2019-05-02	16:27:08.850000	16:27:17.617000			DOT40	128		C							24.6
462TAMBR01	162	162	2019-05-02	16:28:02.950000	16:28:06.017000			DOT40	129		C							24.8
462TAMBL01	162	162	2019-05-02	16:28:03.569000	16:28:06.890000			DOT40	129		C							24.4
462TAMBR01	163	163	2019-05-02	16:33:50.728000	16:33:55.262000			DOT40	130		C							24.9
462TAMBL01	163	163	2019-05-02	16:33:52.057000	16:33:57.050000			DOT40	130		C							24.4
462TAMBR01	164	164	2019-05-02	16:34:37.785000	16:34:41.027000			DOT40	131		C							24.9
462TAMBL01	164	164	2019-05-02	16:34:38.842000	16:34:41.932000			DOT40	131		C							24.4
462TAMBR01	165	165	2019-05-02	16:35:10.994000	16:35:13.938000			DOT40	132		C							24.9
462TAMBL01	165	165	2019-05-02	16:35:11.799000	16:35:14.787000			DOT40	132		C							24.4
462TAMBR01	166	166	2019-05-02	16:36:18.881000	16:36:28.755000			DOT40	133		C							24.9
462TAMBL01	166	166	2019-05-02	16:36:21.668000	16:36:24.595000			DOT40	133		C							24.4
462TAMBR01	167	167	2019-05-02	16:39:03.362000	16:39:36.689000			DOT40	134		C							25			autofocus @ 2 meters (63mm) / full frame / success
462TAMBL01	167	167	2019-05-02	16:39:05.808000	16:39:37.415000			DOT40	134		C							24.5			autofocus @ 2 meters (63mm) / full frame / success
462TAMBR01	168	168	2019-05-02	16:40:53.837000	16:40:59.066000			DOT40	135		C							25
462TAMBL01	168	168	2019-05-02	16:41:06.483000	16:41:09.373000			DOT40	135		C							24.5
462TAMBR01	169	169	2019-05-02	16:42:00.724000				DOT40	136		C							25
462TAMBL01	169	169	2019-05-02	16:42:01.639000				DOT40	136		C							24.5
462TAMBR01	170	170	2019-05-02	16:42:45.315000	16:42:54.848000			DOT40	137		C							25
462TAMBL01	170	170	2019-05-02	16:42:45.965000	16:42:49.826000			DOT40	137		C							24.5
462TAMBR01	171	171	2019-05-02	16:43:28.027000	16:43:34.190000			DOT40	138		C							25
462TAMBL01	171	171	2019-05-02	16:43:28.887000	16:43:32.432000			DOT40	138		C							24.5
462TAMBR01	172	172	2019-05-02	16:44:27.818000	16:44:31.770000			DOT40	139		C							25
462TAMBL01	172	172	2019-05-02	16:44:21.346000	16:44:23.280000			DOT40	139		C							24.5
462TAMBR01	173	173	2019-05-02	16:45:11.396000	16:45:16.483000			DOT40	140		C							25
462TAMBL01	173	173	2019-05-02	16:45:09.318000	16:45:14.657000			DOT40	140		C							24.5
462TAMBR01	174	174	2019-05-02	16:47:05.969000	16:47:45.599000			DOT40	141		C							25			autofocus @ 5 meters (63mm) / full frame / success
462TAMBL01	174	174	2019-05-02	16:47:08.920000	16:47:46.290000			DOT40	141		C							24.5			autofocus @ 5 meters (63mm) / full frame / success
462TAMBR01	175	175	2019-05-02	16:50:12.124000				DOT40	142		C							25.1			No mech
462TAMBL01	175	175	2019-05-02	16:50:12.938000				DOT40	142		C							24.6			No mech
462TAMBR01	176	176	2019-05-02	16:51:05.093000				DOT40	143		C							25.1
462TAMBL01	176	176	2019-05-02	16:51:06.095000				DOT40	143		C							24.6
462TAMBR01	177	177	2019-05-02	16:51:47.039000				DOT40	144		C							25.1
462TAMBL01	177	177	2019-05-02	16:51:51.409000				DOT40	144		C							24.6
462TAMBR01	178	178	2019-05-02	16:52:45.921000	16:52:50.706000			DOT40	145		C							25.1
462TAMBL01	178	178	2019-05-02	16:52:46.802000	16:52:53.049000			DOT40	145		C							24.6
462TAMBR01	179	179	2019-05-02	16:53:39.386000	16:53:42.932000			DOT40	146		C							25.1
462TAMBL01	179	179	2019-05-02	16:53:40.063000	16:53:44.954000			DOT40	146		C							24.6
462TAMBR01	180	180	2019-05-02	16:54:26.465000	16:54:32.096000			DOT40	147		C							25.1
462TAMBL01	180	180	2019-05-02	16:54:27.253000	16:54:30.097000			DOT40	147		C							24.6
462TAMBR01	181	181	2019-05-02	16:57:05.990000	16:57:37.027000			DOT40	148		C							25.1			autofocus @ 3 meters (63mm) / full frame / success
462TAMBL01	181	181	2019-05-02	16:57:08.646000	16:57:38.714000			DOT40	148		C							24.6			autofocus @ 3 meters (63mm) / full frame / success
462TAMBR01	182	182	2019-05-02	16:59:04.435000	16:59:09.727000			DOT40	149		C							25.1			no mech / zero autofocus
462TAMBL01	182	182	2019-05-02	16:59:07.025000	16:59:11.673000			DOT40	149		C							24.5
462TAMBR01	183	183	2019-05-02	16:59:45.040000	16:59:45.040000			DOT40	150		C							25.1
462TAMBL01	183	183	2019-05-02	16:59:45.690000	16:59:45.690000			DOT40	150		C							24.5
462TAMBR01	184	184	2019-05-02	17:00:23.084000	17:00:29.703000			DOT40	151		C							25.1
462TAMBL01	184	184	2019-05-02	17:00:23.866000	17:00:27.858000			DOT40	151		C							24.5
462TAMBR01	185	185	2019-05-02	17:01:40.246000	17:01:46.792000			DOT40	152		C							24.9
462TAMBL01	185	185	2019-05-02	17:01:40.895000	17:01:44.556000			DOT40	152		C							24.5
462TAMBR01	186	186	2019-05-02	17:02:34.883000	17:02:39.653000			DOT40	153		C							24.9
462TAMBL01	186	186	2019-05-02	17:02:32.551000	17:02:37.368000			DOT40	153		C							24.5
462TAMBR01	187	187	2019-05-02	17:03:45.951000	17:03:29.510000			DOT40	154		C							24.9
462TAMBL01	187	187	2019-05-02	17:03:47.320000	17:03:47.320000			DOT40	154		C							24.4
462TAMBR01	188	188	2019-05-03	08:28:51.842000	08:29:30.924000			DOT40	155		C							23.4			Temperature 70 (F) 65.6 (Humidity) @ start / autofocus full frame / failure
462TAMBL01	188	188	2019-05-03	08:28:53.914000	08:29:34.258000			DOT40	155		C							22.8			autofocus full frame / failure
462TAMBR01	189	189	2019-05-03	08:31:50.761000	08:32:23.002000			DOT40	155		C							23.6			autofocus full frame / succes
462TAMBL01	189	189	2019-05-03	08:31:57.171000	08:32:28.992000			DOT40	155		C							23			autofocus full frame / succes
462TAMBR01	190	190	2019-05-03	08:34:31.312000	08:34:36.703000			DOT40	156		C							23.7			no mech
462TAMBL01	190	190	2019-05-03	08:34:34.449000	08:34:38.097000			DOT40	156		C							23.1
462TAMBR01	191	191	2019-05-03	08:35:31.148000				DOT40	157		C							23.7
462TAMBL01	191	191	2019-05-03	08:35:32.033000				DOT40	157		C							23.1
462TAMBR01	192	192		08:36:54.841000				DOT40	158		C							23.7
462TAMBL01	192	192	2019-05-03	08:36:58.706000				DOT40	158		C							23.1
462TAMBR01	193	193	2019-05-03	08:38:05.027000	08:38:05.027000			DOT40	159		C							23.7
462TAMBL01	193	193	2019-05-03	miss	miss			DOT40	159		C							23.1
462TAMBR01	194	194	2019-05-03	08:40:50.879000	08:40:50.879000			DOT40	160		C
462TAMBL01	194	194	2019-05-03	08:41:07.442000	08:41:07.442000			DOT40	160		C
462TAMBR01	195	195	2019-05-03	08:42:00.263000	08:42:00.263000			DOT40	161/ ~2 metesr		C
462TAMBL01	195	195	2019-05-03	08:42:05.404000	08:42:05.404000			DOT40	161/ ~2 metesr		C
462TAMBR01	196	196	2019-05-03	08:45:31.633000	08:45:31.633000			DOT40	162/ ~1.5 meters		C
462TAMBL01	196	196	2019-05-03	08:45:32.389000	08:45:32.389000			DOT40	162/ ~1.5 meters		C
462TAMBR01	197	197	2019-05-03	08:49:13.075000	08:49:13.075000			DOT40	163		C							23.6
462TAMBL01	197	197	2019-05-03	08:49:13.902000	08:49:13.902000			DOT40	163		C							23.1
462TAMBR01	198	198	2019-05-03	08:51:56.251000	08:51:56.251000			DOT40	164/ ~1.25 meters		C							23.7
462TAMBL01	198	198	2019-05-03	08:51:57.046000	08:51:57.046000			DOT40	164 /~1.25 meters		C							23.2
462TAMBR01	199	199	2019-05-03	08:56:39.194000	08:57:21.776000			DOT40	165		C										new autofocus at 2 meters
462TAMBL01	199	199	2019-05-03	08:56:41.636000	08:57:22.874000			DOT40	165		C										new autofocus at 2 meters
462TAMBR01	200	200	2019-05-03	08:58:28.894000	08:58:28.894000			DOT40	166 / 1 meter		C
462TAMBL01	200	200	2019-05-03	08:58:29.594000	08:58:29.594000			DOT40	166 / ~ 1 meter		C
462TAMBR01	201	201	2019-05-03	08:59:13.949000	08:59:13.949000			DOT40	167 / 1.25 meters		C
462TAMBL01	201	201	2019-05-03	08:59:14.611000	08:59:14.611000			DOT40	167 / 1.25 meters		C
462TAMBR01	202	202	2019-05-03	09:00:26.287000	09:00:26.287000			DOT40	168 / 1.75		C							23.8
462TAMBL01	202	202	2019-05-03	09:00:27.838000	09:00:27.838000			DOT40	168 / 1. 75 meters		C							23.35
462TAMBR01	203	203	2019-05-03	09:01:34.029000	09:01:34.029000			DOT40	169 / ~ 2.2. meter		C							23.8
462TAMBL01	203	203	2019-05-03	09:01:34.854000	09:01:34.854000			DOT40	169 / ~ 2.2 meters		C							23.3
462TAMBR01	204	204	2019-05-03	09:02:30.266000	09:02:30.266000			DOT40	170/ ~ 2.5 meters		C							23.8
462TAMBL01	204	204	2019-05-03	09:02:31.764000	09:02:31.764000			DOT40	170 /`~2.5 meters		C							23.3
462TAMBR01	205	205	2019-05-03	09:03:36.920000	09:03:36.920000			DOT40	171 / 2.7 meters		C							23.8
462TAMBL01	205	205	2019-05-03	09:03:37.671000	09:03:37.671000			DOT40	171 / 2.7 meters		C							23.3
462TAMBR01	206	206	2019-05-03	09:04:30.698000	09:04:30.698000			DOT40	172 / 3 meters		C
462TAMBL01	206	206	2019-05-03	09:04:31.430000	09:04:31.430000			DOT40	172 / 3 meters		C
462TAMBR01	207	207	2019-05-03	09:06:51.873000	09:07:51.779000			DOT40	173		C										full frame autofocus @ 3 meters
462TAMBL01	207	207	2019-05-03	09:06:52.964000	09:07:50.062000			DOT40	173		C										full frame autofocus @ 3 meters
462TAMBR01	208	208	2019-05-03	09:08:34.574000	09:08:34.574000			DOT40	174 / ~2m		C							23.8
462TAMBL01	208	208	2019-05-03	09:08:36.684000	09:08:36.684000			DOT40	174 / ~2m		C							23.3
462TAMBR01	209	209	2019-05-03	09:09:27.096000	09:09:27.096000			DOT40	175 / ~2.25 m		C
462TAMBL01	209	209	2019-05-03	09:09:27.800000	09:09:27.800000			DOT40	175 /~ 2.25 m		C
462TAMBR01	210	210	2019-05-03	09:10:26.830000	09:10:26.830000			DOT40	176 / ~2.5m		C							23.8
462TAMBL01	210	210	2019-05-03	09:10:24.931000	09:10:24.931000			DOT40	176 / ~2.5m		C							23.3
462TAMBR01	211	211	2019-05-03	09:11:23.672000	09:11:23.672000			DOT40	177 / ~2.75m		C							23.8
462TAMBL01	211	211	2019-05-03	09:11:21.915000	09:11:21.915000			DOT40	177 / ~2.75m		C							23.3
462TAMBR01	212	212	2019-05-03	09:12:22.068000	09:12:22.068000			DOT40	178/ ~3.25m		C							23.8
462TAMBL01	212	212	2019-05-03	09:12:22.824000	09:12:22.824000			DOT40	178 /~3.25m		C							23.3
462TAMBR01	213	213	2019-05-03	09:13:35.560000	09:13:35.560000			DOT40	179 / ~3.5 m		C
462TAMBL01	213	213	2019-05-03	09:13:36.349000	09:13:36.349000			DOT40	179 / ~3.5m		C
462TAMBR01	214	214	2019-05-03	09:14:42.824000	09:14:42.824000			DOT40	180 / ~3.75 m		C
462TAMBL01	214	214	2019-05-03	09:14:44.474000	09:14:44.474000			DOT40	180 / ~ 3. 75		C
462TAMBR01	215	215	2019-05-03	09:15:42.267000				DOT40	181 / ~4.0 m		C
462TAMBL01	215	215	2019-05-03	09:15:42.952000				DOT40	181 / ~4.0m		C
462TAMBR01	216	216	2019-05-03	09:18:13.685000	09:18:46.098000			DOT40	182		C										new autofocus @ 4 meters / sucess
462TAMBL01	216	216	2019-05-03	09:18:14.662000	09:18:47.036000			DOT40	182		C										new autofocus @ 4 meters / sucess
462TAMBR01	217	217	2019-05-03	09:20:03.394000				DOT40	183 / 3m		C
462TAMBL01	217	217	2019-05-03	09:20:04.130000				DOT40	183 / 3m		C
462TAMBR01	218	218	2019-05-03	09:20:55.496000				DOT40	184/~3.25m		C
462TAMBL01	218	218	2019-05-03	09:20:56.922000				DOT40	184 /~3.25m		C
462TAMBR01	219	219	2019-05-03	09:21:49.196000				DOT40	185 / ~3.5m		C							23.9
462TAMBL01	219	219	2019-05-03	09:21:49.940000				DOT40	185 / ~3.5m		C							23.4
462TAMBR01	220	220	2019-05-03	09:23:34.688000				DOT40	186 / ~3.75m		C
462TAMBL01	220	220	2019-05-03	09:23:35.784000				DOT40	186 / ~ 3.75m		C
462TAMBR01	221	221	2019-05-03	09:24:29.667000				DOT40	187/ ~4.25m		C
462TAMBL01	221	221	2019-05-03	09:24:27.370000				DOT40	187/ ~4.25m		C
462TAMBR01	222	222	2019-05-03	09:25:16.646000				DOT40	188 / ~4.5m		C							23.8
462TAMBL01	222	222	2019-05-03	09:25:17.325000				DOT40	188 /~4.5m		C							23.3
462TAMBR01	223	223	2019-05-03	09:26:37.703000				DOT40	189 / ~4.75m		C							23.6
462TAMBL01	223	223	2019-05-03	09:26:39.157000				DOT40	189 / ~4.75m		C							23.2
462TAMBR01	224	224	2019-05-03	09:29:39.263000				DOT40	190 / ~ 5m		C							23.5
462TAMBL01	224	224	2019-05-03	09:29:41.947000				DOT40	190 / ~5m		C							23.1
462TAMBR01	225	225	2019-05-03	09:35:09.623000	09:35:40.878000			DOT40	191		C							23.5			new autofocus @ 5 meters/success
462TAMBL01	225	225	2019-05-03	09:35:11.206000	09:35:43.195000			DOT40	191		C							23.1			new autofocus @ 5 meters/success
462TAMBR01	226	226	2019-05-03	09:36:46.546000				DOT40	192 /4m		C
462TAMBL01	226	226	2019-05-03	09:36:47.169000				DOT40	192 / 4m		C
462TAMBR01	227	227	2019-05-03	09:37:31.527000				DOT40	193/~4.25m		C							23.7
462TAMBL01	227	227	2019-05-03	09:37:32.814000				DOT40	193/~4.25m		C							23.2
462TAMBR01	228	228	2019-05-03	09:38:31.823000				DOT40	194/~4.5		C
462TAMBL01	228	228	2019-05-03	09:38:32.502000				DOT40	194/~4.5		C
462TAMBR01	229	229	2019-05-03	09:39:09.924000				DOT40	195/~4.75		C
462TAMBL01	229	229	2019-05-03	09:39:10.643000				DOT40	195/~4.75		C
462TAMBR01	230	230	2019-05-03	09:40:07.014000				DOT40	196/~5.25m		C
462TAMBL01	230	230	2019-05-03	09:40:07.760000				DOT40	196/~5.25m		C
462TAMBR01	231	231	2019-05-03	09:41:02.368000				DOT40	197/~5.5m		C							23.9
462TAMBL01	231	231	2019-05-03	09:41:00.489000				DOT40	197/~5.5m		C							23.3
462TAMBR01	232	232	2019-05-03	09:41:51.568000				DOT40	198/~5.75m		C							23.8
462TAMBL01	232	232	2019-05-03	09:41:52.285000				DOT40	198/~5.75m		C							23.3
462TAMBR01	233	233	2019-05-03	09:42:51.211000				DOT40	199/~6.0m		C							23.8
462TAMBL01	233	233	2019-05-03	09:42:49.571000				DOT40	199/~6.0m		C							23.3
462TAMBR01	234	234	2019-05-03	09:48:15.021000	09:48:41.649000			DOT40	200		C							23.8			subframe autofocus @ 6 meters
462TAMBL01	234	234	2019-05-03	09:48:17.679000	09:48:43.241000			DOT40	200		C							23.3			subframe autofocus @ 6 meters
462TAMBR01	235	235	2019-05-03	09:49:32.368000				DOT40	200 /6m		C										full frame no mech
462TAMBL01	235	235	2019-05-03	09:49:46.170000				DOT40	200 /6m		C										full frame no mech
462TAMBR01	236	236	2019-05-03	09:50:37.874000				DOT40	201		C
462TAMBL01	236	236	2019-05-03	09:50:39.082000				DOT40	201		C
462TAMBR01	237	237	2019-05-03	09:52:34.023000				DOT40	202 /~5m		C										same distance just slide over to fill the view
462TAMBL01	237	237	2019-05-03	09:52:30.653000				DOT40	202 /~5m		C										same distance just slide over to fill the view
462TAMBR01	238	238	2019-05-03	09:57:16.636000				DOT40	203 /~5.25m		C							23.8
462TAMBL01	238	238	2019-05-03	09:57:17.962000				DOT40	203 /~5.25m		C							23.3
462TAMBR01	239	239	2019-05-03	09:57:58.823000				DOT40	204 /~5.5m		C							23.8
462TAMBL01	239	239	2019-05-03	09:58:00.261000				DOT40	204 /~5.5m		C							23.3
462TAMBR01	240	240	2019-05-03	09:59:00.898000				DOT40	205 /~5.75m		C
462TAMBL01	240	240	2019-05-03	09:59:12.349000				DOT40	205 /~5.75m		C
462TAMBR01	241	241	2019-05-03	10:00:25.634000				DOT40	206 /~6.25m		C
462TAMBL01	241	241	2019-05-03	10:00:23.876000				DOT40	206 /~6.25		C
462TAMBR01	242	242	2019-05-03	10:01:07.795000				DOT40	207 /~6.5m		C
462TAMBL01	242	242	2019-05-03	10:01:08.871000				DOT40	207 / ~6.5m		C
462TAMBR01	243	243	2019-05-03	10:02:14.456000				DOT40	208 /~6.75m		C							23.8
462TAMBL01	243	243	2019-05-03	10:02:06.167000				DOT40	208 /~6.75m		C							23.3
462TAMBR01	244	244	2019-05-03	10:02:53.700000				DOT40	209 /~7.0m		C							23.7
462TAMBL01	244	244	2019-05-03	10:02:51.358000				DOT40	209 /~7.0m		C							23.2
462TAMBR01	245	245	2019-05-03	10:07:02.564000	10:07:32.030000			DOT40	210		C										autofocus subframe @7m / success
462TAMBL01	245	245	2019-05-03	10:07:03.928000	10:07:29.396000			DOT40	210		C										autofocus subframe @7m / success
462TAMBR01	246	246	2019-05-03	10:08:32.492000				DOT40	210		C										no mech full frame
462TAMBL01	246	246	2019-05-03	10:08:43.643000				DOT40	210		C										no mech full frame
462TAMBR01	247	247	2019-05-03	10:09:30.734000				DOT40	211 /~ 6.0m		C							23.8
462TAMBL01	247	247	2019-05-03	10:09:42.024000				DOT40	211 /~6.0 m		C							23.3
462TAMBR01	248	248	2019-05-03	10:10:33.916000				DOT40	212 /~6.25m		C
462TAMBL01	248	248	2019-05-03	10:10:34.861000				DOT40	212 /~6.25m		C
462TAMBR01	249	249	2019-05-03	10:11:22.568000				DOT40	213 /~6.5m		C							23.8
462TAMBL01	249	249	2019-05-03	10:11:24.578000				DOT40	213/ ~6.5m		C							23.3
462TAMBR01	250	250	2019-05-03	10:12:23.096000				DOT40	214/ ~6.75m		C
462TAMBL01	250	250	2019-05-03	10:12:18.977000				DOT40	214/ ~6.75m		C
462TAMBR01	251	251	2019-05-03	10:13:44.557000				DOT40	215/~7.25m		C				`			23.7
462TAMBL01	251	251	2019-05-03	10:13:45.294000				DOT40	215 / ~7.25m		C							23.3
462TAMBR01	252	252	2019-05-03	10:14:44.652000				DOT40	216 /~7.5m		C				`						target at far wall
462TAMBL01	252	252	2019-05-03	10:14:46.579000				DOT40	216 / ~7.5m		C										target at far wall
462TAMBR01	253	253	2019-05-03	10:19:05.369000	10:19:52.514000			DOT40	217		C										autofocus full frame @ 7.5 m / at 100 mm focal length / success
462TAMBL01	253	253	2019-05-03	10:19:07.558000	10:19:54.002000			DOT40	217		C										autofocus full frame @ 7.5 m / at 100 mm focal length /success
462TAMBR01	254	254	2019-05-03	10:20:51.368000				DOT40	218 /~7.25m		C							23.9
462TAMBL01	254	254	2019-05-03	10:20:52.209000				DOT40	218 /~7.25m		C							23.4
462TAMBR01	255	255	2019-05-03	10:21:53.542000				DOT40	219 /~7.0m		C
462TAMBL01	255	255	2019-05-03	10:21:50.022000				DOT40	219 /~7.0m		C
462TAMBR01	256	256	2019-05-03	10:22:40.795000				DOT40	220 /~6.5m		C
462TAMBL01	256	256	2019-05-03	10:22:41.920000				DOT40	220 /~6.5m		C
462TAMBR01	257	257	2019-05-03	10:23:17.111000				DOT40	221 / ~6.25m		C
462TAMBL01	257	257	2019-05-03	10:23:17.802000				DOT40	221 / ~6.25m		C
462TAMBR01	258	258	2019-05-03	10:24:33.531000				DOT40	222 / ~6.0m		C							23.8			full frame
462TAMBL01	258	258	2019-05-03	10:24:34.988000				DOT40	222 / ~6.0m		C							23.3			full frame
462TAMBR01	259	259	2019-05-03	10:49:48.217000	10:50:24.461000			DOT40	223		C							23.7			full frame autofocus @ 6m / success
462TAMBL01	259	259	2019-05-03	10:49:49.210000	10:50:21.857000			DOT40	223		C							23.2			full frame autofocus @ 6m / success
462TAMBR01	260	260	2019-05-03	10:52:20.552000				DOT40	224 /~6.25		C
462TAMBL01	260	261	2019-05-03	10:51:56.817000				DOT40	224 /~6.25m		C
462TAMBR01	261	261	2019-05-03					DOT40	224/		C
462TAMBR01	262	262	2019-05-03					DOT40	225 /6.5		C
462TAMBL01	262	262	2019-05-03					DOT40	225 /6.5		C
462TAMBR01	263	263	2019-05-03	10:54:36.805000				DOT40	226 - 6.75 ?		C							23.8
462TAMBL01	263	263	2019-05-03					DOT40	226 - 6.75?		C							23.3
462TAMBR01	264	264	2019-05-03	10:57:29.687000				DOT40	227 -7		C
462TAMBL01	264	264	2019-05-03	10:57:30.466000				DOT40	227 - 7		C
462TAMBR01	265	265	2019-05-03	10:58:22.551000				DOT40	228 -		C
462TAMBL01	265	265	2019-05-03	10:58:23.460000				DOT40	228 -		C
462TAMBR01	266	266	2019-05-03	10:58:59.703000				DOT40	229 - 5.5m		C
462TAMBL01	266	266	2019-05-03	10:59:00.648000				DOT40	229 - 5.5m		C
462TAMBR01	267	267	2019-05-03	11:00:00.934000				DOT40	230 - 5.25m		C							23.8
462TAMBL01	267	267	2019-05-03	11:00:01.697000				DOT40	230 - 5.25m		C							23.3
462TAMBR01	268	268	2019-05-03	11:01:04.341000				DOT40	231 - 5.0m		C							23.9
462TAMBL01	268	268	2019-05-03	11:01:05				DOT40	231 - 5.0m		C							23.4
462TAMBR01	269	269	2019-05-03	11:04:30.899000	11:05:04.623000			DOT40	232		C							23.9			autofocus at 5 meters
462TAMBL01	269	269	2019-05-03	11:04:36.998000	11:05:05.756000			DOT40	232		C							23.4			autofocus at 5 meters
462TAMBR01	270	270	2019-05-03	11:06:52.905000				DOT40	233 - 5.25m		C							23.9			no mech
462TAMBL01	270	270	2019-05-03	11:07:03.053000				DOT40	233 - 5.25m		C							23.4			no mech
462TAMBR01	271	271	2019-05-03	11:07:51.434000				DOT40	234 - 5.5m		C
462TAMBL01	271	271	2019-05-03	11:07:52.279000				DOT40	234 - 5.5		C							23. 4
462TAMBR01	272	272	2019-05-03	11:08:50.153000				DOT40	235 - 5.75 m		C							23.8
462TAMBL01	272	272	2019-05-03	11:08:44.203000				DOT40	235 - 5.75 m		C							23.4
462TAMBR01	273	273	2019-05-03	11:09:48.523000				DOT40	236 - 6.0		C							23.9
462TAMBL01	273	273	2019-05-03	11:09:46.208000				DOT40	236 - 6.0		C							23.4
462TAMBR01	274	274	2019-05-03	11:11:01.414000				DOT40	237 - 4.75m		C
462TAMBL01	274	274	2019-05-03	11:10:59.306000				DOT40	237 - 4.75m		C
462TAMBR01	275	275	2019-05-03	11:11:51.750000				DOT40	238 - 4.5 m		C
462TAMBL01	275	275	2019-05-03	11:11:48.352000				DOT40	238 - 4.5 m		C
462TAMBR01	276	276	2019-05-03	11:12:49.322000				DOT40	239 - 4.25m		C							23.9
462TAMBL01	276	276	2019-05-03	11:12:47.284000				DOT40	239 - 4.25m		C							23.4
462TAMBR01	277	277	2019-05-03	11:13:26.121000				DOT40	240 - 4.0m		C							23.9
462TAMBL01	277	277	2019-05-03	11:13:27.146000				DOT40	240 - 4.0m		C							23.4
462TAMBR01	278	278	2019-05-03	11:17:15.318000	11:17:44.027000			DOT40	241		C							24			autofocus at 4 meters
462TAMBL01	278	278	2019-05-03	11:17:08.223000	11:17:38.257000			DOT40	241		C							23.5			autofocus at 4 meters
462TAMBR01	279	279	2019-05-03	11:19:19.521000				DOT40	242 - 4.25m		C										autofocus is not part of this series
462TAMBL01	279	279	2019-05-03	11:20:27.027000				DOT40	242 - 4.25m		C										autofocus was on and is an extra
462TAMBR01	280	280	2019-05-03	11:21:20.275000	11:21:51.187000			DOT40	243 - 4.0m		C										re-autofocus
462TAMBL01	280	280	2019-05-03	11:21:34.004000	11:22:05.430000			DOT40	243 - 4.0m		C										re-autofocus
462TAMBR01	281	281	2019-05-03	11:23:19.814000				DOT40	244 - 4.25		C
462TAMBL01	281	281	2019-05-03	11:23:00.523000				DOT40	244 - 4.25		C
462TAMBR01	282	282	2019-05-03	11:23:47.391000				DOT40	245 - 4.5 m		C
462TAMBL01	282	282	2019-05-03	11:23:54.887000				DOT40	245 - 4.5 m		C							23.5
462TAMBR01	283	283	2019-05-03	11:24:30.701000				DOT40	246 - 4.75		C
462TAMBL01	283	283	2019-05-03	11:24:37.736000				DOT40	246 - 4.75 m		C
462TAMBR01	284	284	2019-05-03	11:25:22.038000				DOT40	247 - 5.0 m		C							24
462TAMBL01	284	284	2019-05-03	11:25:22.713000				DOT40	247 - 5.0 m		C							23.5
462TAMBR01	285	285	2019-05-03	11:16:54				DOT40	248 - 3.75 m		C
462TAMBL01	285	285	2019-05-03	11:27:03.977000				DOT40	248 - 3.75 m		C
462TAMBR01	286	286	2019-05-03	11:28:25.201000				DOT40	248 - 3.75m		C										no image acquired there was a lag in the software.
462TAMBR01	287	287	2019-05-03	11:28:39.287000				DOT40	248 - 3.75m		C										potential junk frame
462TAMBR01	288	288	2019-05-03	11:30:48.569000				DOT40	248 - 3.75m		C										THIS IS THE GOOD FRAME FOR 288
462TAMBL01	286	286	2019-05-03	11:31:05.977000				DOT40			C										junk frame
462TAMBL01	287	287	2019-05-03					DOT40			C										junk frame
462TAMBL01	288	288	2019-05-03					DOT40			C										THIS IS THE GOOD FRAME FOR 288
462TAMBR01			2019-05-03	11:31:58.833000				DOT40	248 - 3.75m		C
462TAMBL01			2019-05-03	11:31:59.884000				DOT40	248 - 3.75m		C
462TAMBR01	289	289	2019-05-03					DOT40	249 -3.5m		C
462TAMBL01	289	289	2019-05-03					DOT40	249 - 3.5m		C
462TAMBR01	290	290	2019-05-03					DOT40	250 - 3.25m		C
462TAMBL01	290	290	2019-05-03					DOT40	250 -3.25m		C
462TAMBR01	291	291	2019-05-03	11:34:11.575000				DOT40	251 - 3.0m		C
462TAMBL01	291	291	2019-05-03	11:34:12.500000				DOT40	251 -3.0m		C
462TAMBR01	292	292	2019-05-03	11:37:01.675000	11:37:32.822000			DOT40	252 - 3.0m		C										autofocus at 3 meters/ success
462TAMBL01	292	292	2019-05-03	11:37:05.873000	11:37:35.929000			DOT40	252 - 3.0m		C										autofocus at 3 meters/ success
462TAMBR01	293	293	2019-05-03	11:39:05.794000				DOT40	253 - 3.25m		C
462TAMBL01	293	293	2019-05-03	11:39:06.551000				DOT40	253 - 3.25m		C
462TAMBR01	294	294	2019-05-03	11:40:00.851000				DOT40	254 - 3.5m		C							24.2
462TAMBL01	294	294	2019-05-03	11:40:02.563000				DOT40	254 - 3.5m		C							23.6
462TAMBR01	295	295	2019-05-03	11:40:54.493000				DOT40	255 - 3.75m		C
462TAMBL01	295	295	2019-05-03	11:40:52.198000				DOT40	255 - 3.75m		C							23.6
462TAMBR01	296	296	2019-05-03	11:41:47.329000				DOT40	256 - 4.0 m		C							24.2
462TAMBL01	296	296	2019-05-03	11:41:38.916000				DOT40	256 - 4.0m		C							23.7
462TAMBR01	297	297	2019-05-03	11:42:45.357000				DOT40	257 - 2.75m		C
462TAMBL01	297	297	2019-05-03	11:42:42.395000				DOT40	257 - 2.75m		C
462TAMBR01	298	298	2019-05-03	11:43:34.727000				DOT40	258 - 2.5m		C							24.2
462TAMBL01	298	298	2019-05-03	11:43:32.716000				DOT40	258 - 2.5m		C							23.6
462TAMBR01	299	299	2019-05-03	11:44:33.907000				DOT40	259 - 2.25m		C
462TAMBL01	299	299	2019-05-03	11:45:47.664000				DOT40	259 - 2.25m		C
462TAMBR01	300	300	2019-05-03	11:45:48.607000				DOT40	260 - 2.0m		C
462TAMBL01	300	300	2019-05-03	miss				DOT40	260 - 2.0m		C
462TAMBR01	301	301	2019-05-03	11:47:01.505000	11:47:27.534000			DOT40	261		C										new autofocus at 2 meters
462TAMBL01	301	301	2019-05-03	miss				DOT40	261		C										new autofocus at 2 meters
462TAMBR01	302	302	2019-05-03	11:48:49.484000				DOT40	262 - 2.25m		C
462TAMBL01	302	302	2019-05-03	11:48:50.156000				DOT40	262 -2.25m		C
462TAMBR01	303	303	2019-05-03	11:49:15.407000				DOT40	263 - 2.5m		C
462TAMBL01	303	303	2019-05-03	11:49:12.823000				DOT40	263 - 2.5m		C
462TAMBR01	304	304	2019-05-03	11:50:29.799000				DOT40	264 - 2.75m		C
462TAMBL01	304	304	2019-05-03	11:50:40.580000				DOT40	264 - 2.75m		C
462TAMBR01	305	305	2019-05-03	miss				DOT40	264 - 2.75m		C										duplicate of 304
462TAMBL01	305	305	2019-05-03	miss				DOT40	264 - 2.75m		C										duplicate of 304
462TAMBR01	306	306	2019-05-03	11:52:10.904000				DOT40	265 - 3.0m		C
462TAMBL01	306	306	2019-05-03	11:52:07.670000				DOT40	265 - 3.0m		C
462TAMBR01	307	307	2019-05-03	11:53:00.981000				DOT40	266 - 1.75m		C
462TAMBL01	307	307	2019-05-03	11:52:58.611000				DOT40	266 - 1.75m		C
462TAMBR01	308	308	2019-05-03	11:54:24.482000				DOT40	267 - 1.5m		C
462TAMBL01	308	308	2019-05-03	11:55:16.288000				DOT40	267 - 1.5m		C
462TAMBR01	309	309	2019-05-03	11:57:06.829000				DOT40	268 - 1.25m		C							24.3
462TAMBL01	309	309	2019-05-03	11:57:10.630000				DOT40	268 - 1.25m		C							23.8
462TAMBR01	310	310	2019-05-03	11:58:07.740000				DOT40	269 - 1.0m		C							24.4
462TAMBL01	310	310	2019-05-03	11:58:08.423000				DOT40	269 - 1.0m		C							23.8
462TAMBR01	311	311	2019-05-03	12:01:25.038000	12:02:01.671000			DOT40	270		C										new autofocus at 1.0 m / failure
462TAMBL01	311	311	2019-05-03	12:01:46.641000	12:02:21.915000			DOT40	270		C										new autofocus at 1.0 m / failure
462TAMBR01	312	312	2019-05-03	12:02:51.486000	12:03:17.328000			DOT40	270		C										new autofocus at 1.0 m / success
462TAMBL01	312	312	2019-05-03	12:03:11.860000	12:03:44.300000			DOT40	270		C										new autofocus at 1.0 m / success
462TAMBR01	313	313	2019-05-03	12:04:42.632000				DOT40	271 - 1.25m		C
462TAMBL01	313	313	2019-05-03	12:04:44.146000				DOT40	271 - 1.25m		C
462TAMBR01	314	314	2019-05-03	12:05:52.690000				DOT40	272 - 1.5m		C
462TAMBL01	314	314	2019-05-03	12:05:54.124000				DOT40	272 - 1.5m		C
462TAMBR01	315	315	2019-05-03	12:06:36.179000				DOT40	273 - 1.75m		C							24.5
462TAMBL01	315	315	2019-05-03	12:06:32.660000				DOT40	273 - 1.75m		C							24
462TAMBR01	316	316	2019-05-03	12:07:44.187000				DOT40	274 - 2.0m		C							24.5
462TAMBL01	316	316	2019-05-03	12:07:37.667000				DOT40	274 - 2.0 m		C							24
462TAMBR01	317	317	2019-05-03	12:16:43.781000				DOT40	275 - .75m		C							24.6
462TAMBL01	317	317	2019-05-03	12:16:41.332000				DOT40	275 - .75m		C							24
462TAMBR01	318	318	2019-05-03	12:21:38.999000	12:22:07.378000			DOT40	276 -		C										autofocus at .75 m / success
462TAMBL01	318	318	2019-05-03	12:22:05.165000	12:22:09.241000			DOT40	276-		C										autofocus at .75m / success
462TAMBR01	319	319	2019-05-03	12:25:17.827000	12:25:52.986000			DOT40	277 -		C							24.8			autofocus full frame @ 1.0m / success / transitioned to 110mm
462TAMBL01	319	319	2019-05-03	12:26:02.918000	12:26:34.892000			DOT40	277 -		C							24.2			autofocus full frame @ 1.0m / success / transitioned to 110mm
462TAMBR01	320	320	2019-05-03	12:28:08.634000				DOT40	278 - .75m		C							24.9
462TAMBL01	320	320	2019-05-03	12:28:06.556000				DOT40	278 - .75m		C							24.2
462TAMBR01	321	321	2019-05-03	12:30:24.505000				DOT40	279 - 1.25m		C							24.7
462TAMBL01	321	321	2019-05-03	12:30:26.161000				DOT40	279 - 1.25m		C							24.3
462TAMBR01	322	322	2019-05-03	12:31:25.841000				DOT40	280 - 1.5m		C							24.6
462TAMBL01	322	322	2019-05-03	12:31:27.951000				DOT40	280 - 1.5m		C							24.3
462TAMBR01	323	323	2019-05-03	12:32:31.848000				DOT40	281 - 1.75m		C							24.6
462TAMBL01	323	323	2019-05-03	12:32:33.179000				DOT40	281 - 1.75m		C							24
462TAMBR01	324	324	2019-05-03	12:33:39.514000				DOT40	282 - 2.0m		C							24.5
462TAMBL01	324	324	2019-05-03	12:33:40.251000				DOT40	282 - 2.0m		C							24.1
462TAMBR01	325	325	2019-05-03	12:35:17.657000				DOT40	283 - 2.25m		C							24.5
462TAMBL01	325	325	2019-05-03	12:35:25.202000				DOT40	283 - 2.25m		C							24
462TAMBR01	326	326	2019-05-03	12:37:28.435000	12:38:06.382000			DOT40	284 -		C										autofocus at 2 m / success
462TAMBL01	326	326	2019-05-03	12:37:59.208000	12:38:36.756000			DOT40	284 -		C										autofocus at 2 m / success
462TAMBR01	327	327	2019-05-03	12:39:27.520000				DOT40	285 - 1.0 m		C							24.5
462TAMBL01	327	327	2019-05-03	12:39:30.125000				DOT40	285 - 1.0m		C							24
462TAMBR01	328	328	2019-05-03	12:40:14.423000				DOT40	286 - 1.25m		C
462TAMBL01	328	328	2019-05-03	12:40:12.445000				DOT40	286 - 1.25m		C
462TAMBR01	329	329	2019-05-03	12:41:08.409000				DOT40	287 - 1.5m		C							24.5
462TAMBL01	329	329	2019-05-03	12:41:06.845000				DOT40	287 - 1.5m		C							24
462TAMBR01	330	330	2019-05-03	12:42:42.139000				DOT40	288 - 1.75 m		C
462TAMBL01	330	330	2019-05-03	12:42:30.203000				DOT40	288 - 1.75m		C
462TAMBR01	331	331	2019-05-03	12:43:18.743000				DOT40	289 - 2.25m		C							24.5
462TAMBL01	331	331	2019-05-03	12:43:30.277000				DOT40	289 - 2.25m		C							24.1
462TAMBR01	332	332	2019-05-03	12:44:11.581000				DOT40	290 - 2.5m		C
462TAMBL01	332	332	2019-05-03	12:44:24.776000				DOT40	290 - 2.5m		C
462TAMBR01	333	333	2019-05-03	12:44:56.337000				DOT40	291 - 2.75m		C
462TAMBL01	333	333	2019-05-03	12:44:57.473000				DOT40	291 - 2.75m		C
462TAMBR01	334	334	2019-05-03	12:46:35.602000				DOT40	292 - 3.0m		C							24.5
462TAMBL01	334	334	2019-05-03	12:46:40.071000				DOT40	292 - 3.0m		C							24
462TAMBR01	335	335	2019-05-03	12:48:54.569000	12:49:36.947000			DOT40	293 -		C										autofocus @ 3 meters / success
462TAMBL01	335	335	2019-05-03	12:48:55.453000	12:49:37.660000			DOT40	293 -		C										autfocus @ 3 meters / success
462TAMBR01	336	336	2019-05-03	12:50:30.384000				DOT40	294 - 2.0m		C							24.6
462TAMBL01	336	336	2019-05-03	12:50:31.877000				DOT40	294 - 2.0m		C							24.1
462TAMBR01	337	337	2019-05-03	12:51:13.204000				DOT40	295 - 2.25.m		C							24.7
462TAMBL01	337	337	2019-05-03	12:51:29.398000				DOT40	295 - 2.25m		C							24.2
462TAMBR01	338	338	2019-05-03	12:52:01.694000				DOT40	296 - 2.5m		C
462TAMBL01	338	338	2019-05-03	12:51:58.383000				DOT40	296 - 2.5m		C
462TAMBR01	339	339	2019-05-03	12:52:52.146000				DOT40	297 - 2.75m		C							24.68
462TAMBL01	339	339	2019-05-03	12:52:52.893000				DOT40	297 - 2.75m		C							24.2
462TAMBR01	340	340	2019-05-03	12:53:40.430000				DOT40	298 - 3.25m		C							24.7
462TAMBL01	340	340	2019-05-03	12:53:41.047000				DOT40	298 - 3.25m		C							24.1
462TAMBR01	341	341	2019-05-03	12:54:40.354000				DOT40	299 - 3.5m		C							24.7
462TAMBL01	341	341	2019-05-03	12:54:40.964000				DOT40	299 - 3.5m		C							24.2
462TAMBR01	342	342	2019-05-03	12:55:36.273000				DOT40	300 - 3.75m		C							24.7
462TAMBL01	342	342	2019-05-03	12:55:40.681000				DOT40	300 - 3.75m		C							24.2
462TAMBR01	343	343	2019-05-03	12:56:20.186000				DOT40	301 - 4.0m		C							24.7
462TAMBL01	343	343	2019-05-03	12:56:24.538000				DOT40	301 - 4.0m		C							24.2
462TAMBR01	344	344	2019-05-03	12:59:51.374000	13:00:24.132000			DOT40	302 -		C										new autofocus at 4 meters / success
462TAMBL01	344	344	2019-05-03	12:59:54.185000	13:00:28.096000			DOT40	302 -		C										new autofocus at 4 meters / success
462TAMBR01	345	345	2019-05-03	13:01:40.775000				DOT40	303 - 3.0m		C										bonus image / accidental autofocus
462TAMBL01	345	345	2019-05-03	13:01:43.272000				DOT40	303 - 3.0m		C										bonus image / accidental autofocus
462TAMBR01	346	346	2019-05-03	13:03:02.379000	13:03:44.833000			DOT40	304		C										re -autofocus at 4 meters
462TAMBL01	346	346	2019-05-03	13:03:04.627000	13:03:39.362000			DOT40	304		C										re -autofocus at 4 meters
462TAMBR01	347	347	2019-05-03	13:05:20.372000				DOT40	305 - 3.0m		C
462TAMBL01	347	347	2019-05-03	13:05:21.152000				DOT40	305 - 3.0m		C
462TAMBR01	348	348	2019-05-03	13:06:06.934000				DOT40	306 - 3.25		C
462TAMBL01	348	348	2019-05-03	13:06:13.375000				DOT40	306 - 3.25		C
462TAMBR01	349	349	2019-05-03	13:06:55.913000				DOT40	307 - 3.5m		C
462TAMBL01	349	349	2019-05-03	13:06:56.677000				DOT40	307 - 3.5m		C
462TAMBR01	350	350	2019-05-03	13:07:48.969000				DOT40	308 - 3.75m		C							24.9
462TAMBL01	350	350	2019-05-03	13:07:47.028000				DOT40	308 - 3.75m		C							24.4
462TAMBR01	351	351	2019-05-03	13:08:32.629000				DOT40	309 - 4.25m		C							24.9
462TAMBL01	351	351	2019-05-03	13:08:36.026000				DOT40	309 - 4.25m		C							24.4
462TAMBR01	352	352	2019-05-03	13:09:20.339000				DOT40	310 - 4.5m		C							24.9
462TAMBL01	352	352	2019-05-03	13:09:18.416000				DOT40	310 - 4.5m		C							24.4
462TAMBR01	353	353	2019-05-03	13:10:11.332000				DOT40	311 - 4.75m		C							24.9
462TAMBL01	353	353	2019-05-03	13:10:14.716000				DOT40	311 - 4.75m		C							24.4
462TAMBR01	354	354	2019-05-03	13:12:15.968000				DOT40	312 - 5.0m		C							24.9
462TAMBL01	354	354	2019-05-03	13:12:26.535000				DOT40	312 - 5.0m		C							24.4
462TAMBR01	355	355	2019-05-03	13:15:23.277000	13:15:55.454000			DOT40	313 -		C										new autofocus at 5 meters / success
462TAMBL01	355	355	2019-05-03	13:15:17.654000	13:15:53.374000			DOT40	313 -		C										new autofocus at 5 meters / success
462TAMBR01	356	356	2019-05-03	13:16:47.650000				DOT40	314 - 4.0m		C							25
462TAMBL01	356	356	2019-05-03	13:16:45.630000				DOT40	314 - 4.0m		C							24.5
462TAMBR01	357	357	2019-05-03	13:17:48.902000				DOT40	315 - 4.25m		C							25
462TAMBL01	357	357	2019-05-03	13:17:50.086000				DOT40	315 - 4.25m		C							24.5
462TAMBR01	358	358	2019-05-03	13:18:39.698000				DOT40	316 - 4.5m		C							25
462TAMBL01	358	358	2019-05-03	13:18:40.545000				DOT40	316 - 4.5m		C							24.5
462TAMBR01	359	359	2019-05-03	13:19:58.575000				DOT40	317 - 4.75m		C
462TAMBL01	359	359	2019-05-03	13:19:59.328000				DOT40	317 - 4.75m		C
462TAMBR01	360	360	2019-05-03	13:20:41.821000				DOT40	318 - 5.25m		C							25
462TAMBL01	360	360	2019-05-03	13:20:42.593000				DOT40	318 - 5.25m		C							24.5
462TAMBR01	361	361	2019-05-03	13:22:12.702000				DOT40	319 - 5.5m		C							25
462TAMBL01	361	361	2019-05-03	13:22:13.351000				DOT40	319 - 5.5m		C							24.5
462TAMBR01	362	362	2019-05-03	13:23:18.789000				DOT40	320 - 5.75m		C
462TAMBL01	362	362	2019-05-03	13:23:21.627000				DOT40	320 - 5.75m		C							24.4
462TAMBR01	363	363	2019-05-03	13:24:07.792000				DOT40	321 - 6.0 m		C
462TAMBL01	363	363	2019-05-03	13:24:08.487000				DOT40	321 - 6.0m		C
462TAMBR01	364	364	2019-05-03	13:25:48.009000	13:26:11.130000			DOT40	322 -		C							25			new autofocus at 6 meters
462TAMBL01	364	364	2019-05-03	13:26:06.129000	13:26:41.398000			DOT40	322 -		C							24.4			new autofocus at 6 meters
462TAMBR01	365	365	2019-05-03	13:27:53.837000				DOT40	323 - 5.0m		C
462TAMBL01	365	365	2019-05-03	13:27:54.558000				DOT40	323 - 5.0m		C
462TAMBR01	366	366	2019-05-03	13:28:41.662000				DOT40	324 - 5.25m		C
462TAMBL01	366	366	2019-05-03	13:28:42.516000				DOT40	324 - 5.25m		C
462TAMBR01	367	367	2019-05-03	13:29:28.773000				DOT40	325 - 5.5m		C							24.7
462TAMBL01	367	367	2019-05-03	13:29:29.467000				DOT40	325 - 5.5m		C							24.3
462TAMBR01	368	368	2019-05-03	13:30:34.671000				DOT40	326 - 5.75m		C							24.7
462TAMBL01	368	368	2019-05-03	13:30:35.783000				DOT40	326 - 5.75m		C							24.2
462TAMBR01	369	369	2019-05-03	13:31:42.851000				DOT40	327 - 6.25m		C							24.6
462TAMBL01	369	369	2019-05-03	13:31:43.590000				DOT40	327 - 6.25m		C							24.2
462TAMBR01	370	370	2019-05-03	13:32:30.505000				DOT40	328 - 6.5,		C							24.6
462TAMBL01	370	370	2019-05-03	13:32:31.261000				DOT40	328 - 6.5m		C							24.2
462TAMBR01	371	371	2019-05-03	13:33:28.173000				DOT40	329 - 6.75m		C							24.5
462TAMBL01	371	371	2019-05-03	13:33:28.790000				DOT40	329 - 6.75m		C							24.2
462TAMBR01	372	372	2019-05-03	13:34:54.983000				DOT40	330 - 7.0m		C							24.5
462TAMBL01	372	372	2019-05-03	13:34:55.582000				DOT40	330 - 7.0m		C							24.2
462TAMBR01	373	373	2019-05-03	13:37:23.863000	13:37:58.177000			DOT40	331 -		C							24.7			new autofocus at 7 meters / success
462TAMBL01	373	373	2019-05-03	13:37:38.678000	13:38:06.147000			DOT40	331 -		C							24.3			new autofocus at 7 meters / success
462TAMBR01	374	374	2019-05-03	13:38:50.045000				DOT40	332 - 6.0m		C							24.7
462TAMBL01	374	374	2019-05-03	13:38:50.702000				DOT40	332 - 6.0m		C							24.3
462TAMBR01	375	375	2019-05-03	13:39:45.144000				DOT40	333 - 6.25m		C
462TAMBL01	375	375	2019-05-03	13:39:33.975000				DOT40	333 - 6.25m		C
462TAMBR01	376	376	2019-05-03	13:40:27.009000				DOT40	334 - 6.5m		C							24.7
462TAMBL01	376	376	2019-05-03	13:40:27.804000				DOT40	334 - 6.5m		C							24.2
462TAMBR01	377	377	2019-05-03	13:41:19.728000				DOT40	335 - 6.75m		C
462TAMBL01	377	377	2019-05-03	13:41:17.941000				DOT40	335 - 6.75m		C
462TAMBR01	378	378	2019-05-03	13:42:23.384000				DOT40	336 - 7.25m		C							24.7
462TAMBL01	378	378	2019-05-03	13:42:24.059000				DOT40	336 - 7.25m		C							24.2
462TAMBR01	379	379	2019-05-03	13:43:07.206000				DOT40	337 - ~ 7.3m		C							24.7
462TAMBL01	379	379	2019-05-03	13:43:07.895000				DOT40	337 - ~ 7.3 m		C							24.3			target is as far is it can go.
466TAMBR02	0	0	2019-05-03	14:34:29.313000				JR DOT	338 - 2.2meters		C										NOTE FOCUS IS AT 3 METERS / 48 mm / THIS IS NOT A TEST PHOTO
466TAMBL02	0	0	2019-05-03	14:34:30.013000				JR DOT	338 - 2.2meters		C										NOTE FOCUS IS AT 3 METERS / 48 mm / fixed exposure 200ms / THIS IS NOT A TEST PHOTO
466TAMBR02	1	1	2019-05-03	14:37:54.683000				JR DOT	338 - ~1.5m		C										move target to the right 10 cm
466TAMBL02	1	1	2019-05-03	14:37:55.288000				JR DOT	338 - ~1.5m		C										move target to the right 10 cm
466TAMBR02	2	2	2019-05-03	14:40:01				JR DOT	338 - ~ 4m		C
466TAMBL02	2	2	2019-05-03	14:40:01.954000				JR DOT	338 - ~ 4m		C										Note : The images were being called 466TAMBL01 even though they are supposed to be 466TAMBL02
466TAMBR02	3	3	2019-05-03	14:49:54.927000				MTF			C							24.8			NOTE : The MTF images are test images.
466TAMBL02	3	3	2019-05-03	14:50:22.768000				MTF			C							24.3
466TAMBR02	4	4	2019-05-03	15:00:47.693000	15:01:07.571000			MTF			C							24.8			autofocus sub frame on the black and white box / success
466TAMBL02	4	4	2019-05-03	15:00:51.978000	15:01:13.299000			MTF			C							24.3			autofocus sub frame on the black and white box / failed
466TAMBR02	5	5	2019-05-03	missed				MTF										24.6			whole frame acquisition
466TAMBL02	5	5	2019-05-03	missed				MTF										24.2			whole frame acquisition
466TAMBR02	6	6	2019-05-03	missed	15:08:30.422000			MTF										24.8			autofocus sub frame on the black and white box including the checker pattern/ success
466TAMBL02	6	6	2019-05-03	15:07:54.505000	15:08:27.228000			MTF										24.3			autofocus sub frame on the black and white box including the checker pattern/ success
466TAMBR02	7	7	2019-05-03	15:22:55.961000	15:23:06.214000			MTF										24.9			no mech acquired / full frame image
466TAMBL02	7	7	2019-05-03	15:22:56.683000	15:23:08.510000			MTF										24.4			no mech acquired / full frame image
																					466TAMBL02; 0-7 were originally saved as 466TAMBL01, and have been manually changed to 466TAMBL02.
466TAMBL00	7	7	2019-05-04	13:50:25.633000	13:50:49.620000			FIRE_EXT	FIRE_EXT	FIRE_EXT	FIRE_EXT	FIRE_EXT	FIRE_EXT	FIRE_EXT				23
466TAMBR00	7	7	2019-05-04	13:50:25.633000	13:50:49.620000			FIRE_EXT										23.7
466TAMBL00	8	8	2019-05-04	13:54:32.953000	13:54:59.002000			FIRE_EXT
466TAMBR00	8	8	2019-05-04	13:54:32.953000	13:54:59.002000			FIRE_EXT
466TAMBL00	9	9	2019-05-04	13:56:12.947000	13:56:43.512000			FIRE_EXT										23.8
466TAMBR00	9	9	2019-05-04	13:56:12.947000	13:56:43.512000			FIRE_EXT										24.5
466TAMBL00	10	10	2019-05-04	14:06:22.322000	14:06:22.322000			DOOR_STOPPER
466TAMBR00	10	10	2019-05-04	14:03:46.424000	14:04:08.439000			DOOR_STOPPER
466TAMBL00	11	11	2019-05-04	14:11:28.291000	14:12:00.416000			DOOR_STOPPER										24.3
466TAMBR00	11	11	2019-05-04	14:11:28.291000	14:12:00.416000			DOOR_STOPPER										24.9
466TAMBL00	12	12	2019-05-04	14:26:10.035000	14:26:38.631000			JR_DOT_003
466TAMBR00	12	12	2019-05-04	14:26:10.035000	14:26:38.631000			JR_DOT_003
466TAMBL00	13	13	2019-05-04	14:30:49.375000				JR_DOT_003
466TAMBR00	13	13	2019-05-04	14:30:49.375000				JR_DOT_003													Image log: 109 - 2.262m distance
466TAMBL06	238	356	2019-05-04	14:33:49.393000	14:49:35.183000			JR_DOT_003
466TAMBR06	238	356	2019-05-04	14:34:28.074000	14:49:30.821000			JR_DOT_003
466TAMBL09	239	356	2019-05-04	14:51:50.447000	15:09:07.826000			JR_DOT_003										24.7
466TAMBR09	239	356	2019-05-04	14:51:50.447000	15:09:07.826000			JR_DOT_003										25
466TAMBL00	14	14	2019-05-04	15:12:17.456000				JR_DOT_003
466TAMBR00	14	14	2019-05-04	15:12:17.456000				JR_DOT_003
466TAMBL00	15	15	2019-05-04	15:14:01.613000				JR_DOT_003
466TAMBR00	15	15	2019-05-04	15:14:01.613000				JR_DOT_003
466TAMBL00	16	16	2019-05-04	15:14:57.110000	15:15:23.786000			JR_DOT_003								4.096	122123				Image log :123, 122 - 4.096m distance
466TAMBR00	16	16	2019-05-04	15:14:57.110000	15:15:23.786000			JR_DOT_003
466TAMBL06	357	475	2019-05-04	15:17:04.257000	15:33:31.974000			JR_DOT_003										24.5
466TAMBR06	357	475	2019-05-04	15:17:07.402000	15:33:38.272000			JR_DOT_003										25
																					New Shift
466TAMBL10	0	118	2019-05-04	15:55:59.451000	16:11:59.100000			JR_DOT_003								4.096		24.7
466TAMBR10	0	118	2019-05-04	15:55:56.831000	16:14:35.605000			JR_DOT_003								4.096		25.2
467TAMBL01	0	130	2019-05-04	16:28:23.436000	16:47:15.651000			JR_DOT_003								4.096		24.7				Missing three frames
467TAMBR01	0	130	2019-05-04	16:28:23.436000	16:47:18.257000			JR_DOT_003								4.096		25.1				Missing three frames
466TAMBL07	7	13	2019-05-04	14:50:30	14:53:59.495000			JR_DOT_003								4.096		24.7
466TAMBR07	7	13	2019-05-04	14:50:35.549000	14:54:03.565000			JR_DOT_003								4.096		25.1
466TAMBL00	17	17	2019-05-04	15:28:01.956000				JR_DOT_003								6					100mm focal length
466TAMBR00	17	17	2019-05-04	15:28:07.670000	15:28:23.714000			JR_DOT_003								6					Powercycle the camera
466TAMBL00	18	18	2019-05-04	15:41:24.939000				JR_DOT_003								6.211		24.4
466TAMBR00	18	18	2019-05-04	15:41:23.263000				JR_DOT_003								6.211		24.9
466TAMBL06	476	594	2019-05-04	15:45:44.882000	16:02:08.948000			JR_DOT_003								6.211		24.7				First 4 focal lengths very out of focus
466TAMBR06	476	594	2019-05-04	15:45:49.040000	16:02:08.948000			JR_DOT_003								6.211		25.1				First 4 focal lengths very out of focus
466TAMBL11	0	118	2019-05-04	16:05:52.502000	16:23:26.949000			JR_DOT_003								6.211		24.7				First 4 focal lengths very out of focus
466TAMBR11	0	118	2019-05-04	16:05:57.073000	16:24:50.663000			JR_DOT_003								6.211		24.8				First 4 focal lengths very out of focus
466TAMBL00	19	19	2019-05-04	16:45:16.166000				JR_DOT_003								1.508		24.2			Images 4 5 and 6 same set up
466TAMBR00	19	19	2019-05-04	16:45:17.976000				JR_DOT_003								1.508		24.6
466TAMBL06	595	713	2019-05-04	16:50:02.729000	17:05:19.240000			JR_DOT_003								1.508		24.6
466TAMBR06	595	713	2019-05-04	16:50:06.209000	17:05:19.240000			JR_DOT_003								1.508		25
466TAMBL08			2019-05-04					JR_DOT_003								1.508					these were not run
466TAMBR08			2019-05-04					JR_DOT_003								1.508
465TAMBL00	1	1	2019-05-04	17:23:22.928000				JR_DOT_003								3.014		24.4			images 7 8 and 9 same set up
465TAMBR00	2	2	2019-05-04	17:23:24.718000	17:23:44.947000			JR_DOT_003								3.014		24.8
465TAMBL02	0	0	2019-05-04	18:17:35.044000				JR_DOT_003								1.01		24.1
465TAMBR02	0	0	2019-05-04	18:16:19.918000				JR_DOT_003								1.01		24.7
465TAMBL02	1	1	2019-05-04	18:32:48.410000				JR_DOT_003								1.01
465TAMBR02	2	2	2019-05-04	18:32:46.680000				JR_DOT_003								1.01
465TAMBL02	3	3	2019-05-04					JR_DOT_003								1.01					Abort
465TAMBR02	5	5	2019-05-04					JR_DOT_003								1.01					Abort
465TAMBL02	5	5	2019-05-04					JR_DOT_003								1.01					Abort
465TAMBR02	7	7	2019-05-04					JR_DOT_003								1.01					Abort
465TAMBL02	6	6	2019-05-04					JR_DOT_003								1.01					throw away
465TAMBL02			2019-05-04					JR_DOT_004								1.01
465TAMBR02			2019-05-04	18:39:56.605000				JR_DOT_003								1.01
465TAMBL02	8	8	2019-05-04	18:41:37.679000				JR_DOT_003								1.01					clean start
465TAMBR02	7	8	2019-05-04	18:41:37.679000				JR_DOT_003								1.01
465TAMBL02	9	9	2019-05-04	19:05:59.135000				JR_DOT_003								1.093
465TAMBR02	9	9	2019-05-04	19:05:59.135000				JR_DOT_003								1.093
465TAMBL02	10	10	2019-05-04	19:06:52.236000				JR_DOT_003								1.093
465TAMBR02	10	10	2019-05-04	19:06:52.236000				JR_DOT_003								1.093
465TAMBL02	11	11	2019-05-04	19:07:14.262000				JR_DOT_003								1.093
465TAMBR02	11	11	2019-05-04	19:07:14.262000				JR_DOT_003								1.093
465TAMBL02	12	12	2019-05-04	19:07:39.663000				JR_DOT_003								1.093
465TAMBR02	12	12	2019-05-04	19:07:39.663000				JR_DOT_003								1.093
465TAMBL02	13	13	2019-05-04	19:09:57.182000				JR_DOT_003								1.093
465TAMBR02	13	13	2019-05-04	19:09:07.694000				JR_DOT_003								1.093
465TAMBL02	14	14	2019-05-04	19:10:31.762000				JR_DOT_003								1.093
465TAMBR02	14	14	2019-05-04	19:10:29.124000				JR_DOT_003								1.093
465TAMBL02	15	15	2019-05-04	19:10:55.564000				JR_DOT_003								1.093
465TAMBR02	15	15	2019-05-04	19:10:52.763000				JR_DOT_003								1.093
465TAMBL02	16	16	2019-05-04	19:11:34.163000				JR_DOT_003								1.093
465TAMBR02	16	16	2019-05-04	19:11:32.014000				JR_DOT_003								1.093
465TAMBL02	17	17	2019-05-04	19:12:12.322000				JR_DOT_003								1.093
465TAMBR02	17	17	2019-05-04	19:12:10.762000				JR_DOT_003								1.093
465TAMBL02	18	18	2019-05-04	19:13:45.972000				JR_DOT_003								1.993
465TAMBR02	18	18	2019-05-04	19:13:43.273000				JR_DOT_003								1.993
465TAMBL02	19	19	2019-05-04	19:16:29.546000				JR_DOT_003								1.993
465TAMBR02	19	19	2019-05-04	19:16:27.225000				JR_DOT_003								1.993
465TAMBL02	20	20	2019-05-04	19:16:53.586000				JR_DOT_003								1.993
465TAMBR02	20	20	2019-05-04	19:16:52.166000				JR_DOT_003								1.993
465TAMBL02	21	21	2019-05-04	19:17:16.637000				JR_DOT_003								1.993
465TAMBR02	21	21	2019-05-04	19:17:11.896000				JR_DOT_003								1.993
465TAMBL02	22	22	2019-05-04	19:17:44.117000				JR_DOT_003								1.993
465TAMBR02	22	22	2019-05-04	19:17:38.349000				JR_DOT_003								1.993
465TAMBL02	23	23	2019-05-04	19:18:41.196000				JR_DOT_003								1.993		24.2
465TAMBR02	23	23	2019-05-04	19:18:39.157000				JR_DOT_003								1.993		24.7
465TAMBL02	24	24	2019-05-04	19:19:18.708000				JR_DOT_003								1.993
465TAMBR02	24	24	2019-05-04	19:19:17.187000				JR_DOT_003								1.993
465TAMBL02	25	25	2019-05-04	19:20:45.682000				JR_DOT_003								1.993
465TAMBR02	25	25	2019-05-04	19:20:43.262000				JR_DOT_003								1.993
465TAMBL02	26	26	2019-05-04	19:21:15.902000				JR_DOT_003								1.993		24.3
465TAMBR02	26	26	2019-05-04	19:21:14.243000				JR_DOT_003								1.993		24.7
465TAMBL02	27	27	2019-05-04	19:21:50.231000				JR_DOT_003								1.993
465TAMBR02	27	27	2019-05-04	19:21:48.102000				JR_DOT_003								1.993
465TAMBL02	28	28	2019-05-04	19:23:12.951000				JR_DOT_003								1.993
465TAMBR02	28	28	2019-05-04	19:23:10.841000				JR_DOT_003								1.993
465TAMBL02	29	29	2019-05-04	19:24:22.853000				JR_DOT_003								1.993		24.2
465TAMBR02	29	29	2019-05-04	19:24:20.184000				JR_DOT_003								1.993		24.7
465TAMBL02	30	30	2019-05-04	19:24:44.423000				JR_DOT_003								1.993
465TAMBR02	30	30	2019-05-04	19:24:42.223000				JR_DOT_003								1.993
465TAMBL02	31	31	2019-05-04	19:25:14.453000				JR_DOT_003								1.993
465TAMBR02	31	31	2019-05-04	19:25:11.764000				JR_DOT_003								1.993
465TAMBL02	32	32	2019-05-04	19:26:09.887000				JR_DOT_003								1.993		24.2
465TAMBR02	32	32	2019-05-04	19:26:07.085000				JR_DOT_003								1.993		24.7
465TAMBL02	33	33	2019-05-04	19:26:52.755000				JR_DOT_003								1.993
465TAMBR02	33	33	2019-05-04	19:26:49.575000				JR_DOT_003								1.993
465TAMBL02	34	34	2019-05-04	19:27:26.164000				JR_DOT_003								1.993
465TAMBR02	34	34	2019-05-04	19:27:23.426000				JR_DOT_003								1.993
465TAMBL02	35	35	2019-05-04	19:29:23.910000				JR_DOT_003								1.993
465TAMBR02	35	35	2019-05-04	19:29:20.789000				JR_DOT_003								1.993
465TAMBL02	36	36	2019-05-04	19:30:03.379000				JR_DOT_003								1.993		24.3
465TAMBR02	36	36	2019-05-04	19:30:01.299000				JR_DOT_003								1.993		24.8
465TAMBL02	37	37	2019-05-04	19:30:46.808000				JR_DOT_003								1.993		24.3
465TAMBR02	37	37	2019-05-04	19:30:44.458000				JR_DOT_003								1.993		24.7
465TAMBL02	38	38	2019-05-04	19:33:26.652000				JR_DOT_003								3.2
465TAMBR02	38	38	2019-05-04	19:33:24.405000				JR_DOT_003								3.2
465TAMBL02	39	39	2019-05-04	19:34:00.133000				JR_DOT_003								3.2						Contains artifacts from target in the background; exclude
465TAMBR02	39	39	2019-05-04	19:33:57.212000				JR_DOT_003								3.2						Contains artifacts from target in the background; exclude
465TAMBL02	40	40	2019-05-04	19:34:43.223000				JR_DOT_003								3.2		24.3				Contains artifacts from target in the background; exclude
465TAMBR02	40	40	2019-05-04	19:34:40.513000				JR_DOT_003								3.2		24.7				Contains artifacts from target in the background; exclude
465TAMBL02	41	41	2019-05-04	19:36:40.367000				JR_DOT_003								3.2						Contains artifacts from target in the background; exclude
465TAMBR02	41	41	2019-05-04	19:36:38.258000				JR_DOT_003								3.2						Contains artifacts from target in the background; exclude
465TAMBL02	42	42	2019-05-04	19:37:12.257000				JR_DOT_003								3.2
465TAMBR02	42	42	2019-05-04	19:37:10.517000				JR_DOT_003								3.2
465TAMBL02	43	43	2019-05-04	19:37:40.226000				JR_DOT_003								3.2		24.3
465TAMBR02	43	43	2019-05-04	19:37:37.437000				JR_DOT_003								3.2		24.8
465TAMBL02	44	44	2019-05-04	19:39:27.866000				JR_DOT_003								3.2
465TAMBR02	44	44	2019-05-04	19:39:24.907000				JR_DOT_003								3.2
465TAMBL02	45	45	2019-05-04	19:40:06.157000				JR_DOT_003								3.2		24.4
465TAMBR02	45	45	2019-05-04	19:40:04.756000				JR_DOT_003								3.2		24.9
465TAMBL02	46	46	2019-05-04	19:42:01.833000				JR_DOT_003								3.2
465TAMBR02	46	46	2019-05-04	19:41:59.315000				JR_DOT_003								3.2
465TAMBL02	47	47	2019-05-04	19:42:32.836000				JR_DOT_003								3.2
465TAMBR02	47	47	2019-05-04	19:42:31.314000				JR_DOT_003								3.2
465TAMBL02	48	48	2019-05-04	19:42:53.983000				JR_DOT_003								3.2
465TAMBR02	48	48	2019-05-04	19:42:52.064000				JR_DOT_003								3.2
465TAMBL02	49	49	2019-05-04	19:43:48.653000				JR_DOT_003								3.2
465TAMBR02	49	49	2019-05-04	19:43:46.183000				JR_DOT_003								3.2
465TAMBL02	50	50	2019-05-04	19:44:15.853000				JR_DOT_003								3.2		24.5
465TAMBR02	50	50	2019-05-04	19:44:14.143000				JR_DOT_003								3.2		25.1
465TAMBL02	51	51	2019-05-04	19:44:49.872000				JR_DOT_003								3.2
465TAMBR02	51	51	2019-05-04	19:44:47.982000				JR_DOT_003								3.2
465TAMBL02	52	52	2019-05-04	19:45:11.092000				JR_DOT_003								3.2
465TAMBR02	52	52	2019-05-04	19:45:08.492000				JR_DOT_003								3.2
465TAMBL02	53	53	2019-05-04	19:46:22.322000				JR_DOT_003								3.2		24.6
465TAMBR02	53	53	2019-05-04	19:46:20.283000				JR_DOT_003								3.2		25.2
465TAMBL02	54	54	2019-05-04	19:46:45.292000				JR_DOT_003								3.2
465TAMBR02	54	54	2019-05-04	19:46:43.382000				JR_DOT_003								3.2
465TAMBL02	55	55	2019-05-04	19:47:06.652000				JR_DOT_003								3.2
465TAMBR02	55	55	2019-05-04	19:47:04.542000				JR_DOT_003								3.2
465TAMBL02	56	56	2019-05-04	19:47:46.253000				JR_DOT_003								3.2
465TAMBR02	56	56	2019-05-04	19:47:43.843000				JR_DOT_003								3.2
465TAMBL02	57	57	2019-05-04	19:48:08.933000				JR_DOT_003								3.2		24.7
465TAMBR02	57	57	2019-05-04	19:48:07.433000				JR_DOT_003								3.2		25.3
465TAMBL02	58	58	2019-05-04	19:48:45.012000				JR_DOT_003								3.2
465TAMBR02	58	58	2019-05-04	19:48:41.706000				JR_DOT_003								3.2
465TAMBL02	59	59	2019-05-04	19:49:08.953000				JR_DOT_003								3.2
465TAMBR02	59	59	2019-05-04	19:49:06.933000				JR_DOT_003								3.2
465TAMBL02	60	60	2019-05-04	19:49:50.609000				JR_DOT_003								3.2
465TAMBR02	60	60	2019-05-04	19:49:48.511000				JR_DOT_003								3.2
465TAMBL02	61	61	2019-05-04	19:51:03.176000				JR_DOT_003								3.2		24.8
465TAMBR02	61	61	2019-05-04	19:51:01.296000				JR_DOT_003								3.2		25.4
465TAMBL02	62	62	2019-05-04	19:51:59.067000				JR_DOT_003								3.2
465TAMBR02	62	62	2019-05-04	19:51:56.767000				JR_DOT_003								3.2
465TAMBL02	63	63	2019-05-04	19:52:30.874000				JR_DOT_003								3.2
465TAMBR02	63	63	2019-05-04	19:52:28.966000				JR_DOT_003								3.2
465TAMBL02	64	64	2019-05-04	19:52:45.274000				JR_DOT_003								3.2		24.9
465TAMBR02	64	64	2019-05-04	19:52:42.995000				JR_DOT_003								3.2		25.5
465TAMBL02	65	65	2019-05-04	19:54:31.169000				JR_DOT_003								3.2
465TAMBR02	65	65	2019-05-04	19:54:28.899000				JR_DOT_003								3.2
465TAMBL02	66	66	2019-05-04	19:55:45.238000				JR_DOT_003								3.2
465TAMBR02	66	66	2019-05-04	19:55:42.198000				JR_DOT_003								3.2
465TAMBL02	67	67	2019-05-04	19:56:15.468000				JR_DOT_003								3.2
465TAMBR02	67	67	2019-05-04	19:56:13.379000				JR_DOT_003								3.2
465TAMBL02	68	68	2019-05-04	19:57:08.804000				JR_DOT_003								3.2		25
465TAMBR02	68	68	2019-05-04	19:57:06.133000				JR_DOT_003								3.2		25.7
465TAMBL02	69	69	2019-05-04	19:58:19.201000				JR_DOT_003								3.2
465TAMBR02	69	69	2019-05-04	19:58:15.302000				JR_DOT_003								3.2
465TAMBL02	70	70	2019-05-04	20:00:44.585000				JR_DOT_003								3.2
465TAMBR02	70	70	2019-05-04	20:00:43.065000				JR_DOT_003								3.2
465TAMBL02	71	71	2019-05-04	20:01:54.860000				JR_DOT_003								3.2		25.2
465TAMBR02	71	71	2019-05-04	20:01:53.330000				JR_DOT_003								3.2		25.8
465TAMBL02	72	72	2019-05-04	20:03:31.529000				JR_DOT_003								4.2
465TAMBR02	72	72	2019-05-04	20:03:29.589000				JR_DOT_003								4.2
465TAMBL02	73	73	2019-05-04	20:05:52.687000				JR_DOT_003								4.2		25
465TAMBR02	73	73	2019-05-04	20:05:50.948000				JR_DOT_003								4.2		25.6
465TAMBL02	74	74	2019-05-04	20:06:57.595000				JR_DOT_003								4.2
465TAMBR02	74	74	2019-05-04	20:06:55.616000				JR_DOT_003								4.2
465TAMBL02	75	75	2019-05-04	20:07:54.511000				JR_DOT_003								4.2
465TAMBR02	75	75	2019-05-04	20:07:52.762000				JR_DOT_003								4.2
465TAMBL02	76	76	2019-05-04	20:08:24.500000				JR_DOT_003								4.2		24.7
465TAMBR02	76	76	2019-05-04	20:08:22.672000				JR_DOT_003								4.2		25.2
465TAMBL02	77	77	2019-05-04	20:08:57.151000				JR_DOT_003								4.2
465TAMBR02	77	77	2019-05-04	20:08:55.391000				JR_DOT_003								4.2
465TAMBL02	78	78	2019-05-04	20:09:36.836000				JR_DOT_003								4.2
465TAMBR02	78	78	2019-05-04	20:09:34.255000				JR_DOT_003								4.2
465TAMBL02	79	79	2019-05-04	20:10:16.334000				JR_DOT_003								4.2
465TAMBR02	79	79	2019-05-04	20:10:14.474000				JR_DOT_003								4.2
465TAMBL02	80	80	2019-05-04	20:11:03.109000				JR_DOT_003								4.2		24.5
465TAMBR02	80	80	2019-05-04	20:11:01.018000				JR_DOT_003								4.2		24.8
465TAMBL02	81	81	2019-05-04	20:11:47.669000				JR_DOT_003								4.2
465TAMBR02	81	81	2019-05-04	20:11:46.309000				JR_DOT_003								4.2
465TAMBL02	82	82	2019-05-04	20:14:17.369000				JR_DOT_003								4.2
465TAMBR02	82	82	2019-05-04	20:14:15.849000				JR_DOT_003								4.2
465TAMBL02	83	83	2019-05-04	20:14:51.599000				JR_DOT_003								4.2
465TAMBR02	83	83	2019-05-04	20:14:49.950000				JR_DOT_003								4.2
465TAMBL02	84	84	2019-05-04	20:15:20.869000				JR_DOT_003								4.2		24.2
465TAMBR02	84	84	2019-05-04	20:15:18.769000				JR_DOT_003								4.2		24.5
465TAMBL02	85	85	2019-05-04	20:16:06.064000				JR_DOT_003								4.2
465TAMBR02	85	85	2019-05-04	20:16:04.225000				JR_DOT_003								4.2
465TAMBL02	86	86	2019-05-04	20:16:43.804000				JR_DOT_003								4.2
465TAMBR02	86	86	2019-05-04	20:16:40.824000				JR_DOT_003								4.2
465TAMBL02	87	87	2019-05-04	20:17:40.355000				JR_DOT_003								4.2		24.2
465TAMBR02	87	87	2019-05-04	20:17:38.224000				JR_DOT_003								4.2		24.5
465TAMBL02	88	88	2019-05-04	20:18:15.454000				JR_DOT_003								4.2
465TAMBR02	88	88	2019-05-04	20:18:13.665000				JR_DOT_003								4.2
465TAMBL02	89	89	2019-05-04	20:18:55.373000				JR_DOT_003								4.2
465TAMBR02	89	89	2019-05-04	20:18:52.214000				JR_DOT_003								4.2
465TAMBL02	90	90	2019-05-04	20:20:13.749000				JR_DOT_003								4.2
465TAMBR02	90	90	2019-05-04	20:20:12.128000				JR_DOT_003								4.2
465TAMBL02	91	91	2019-05-04	20:21:15.966000				JR_DOT_003								4.2		24.1
465TAMBR02	91	91	2019-05-04	20:21:14.145000				JR_DOT_003								4.2		24.5
465TAMBL02	92	92	2019-05-04	20:21:42.124000				JR_DOT_003								4.2
465TAMBR02	92	92	2019-05-04	20:21:40.116000				JR_DOT_003								4.2
465TAMBL02	93	93	2019-05-04	20:22:19.094000				JR_DOT_003								4.2
465TAMBR02	93	93	2019-05-04	20:22:17.054000				JR_DOT_003								4.2
465TAMBL02	94	94	2019-05-04	20:26:53.346000				JR_DOT_003								5.2		24.1
465TAMBR02	94	94	2019-05-04	20:26:53.346000				JR_DOT_003								5.2		24.5
465TAMBL02	95	95	2019-05-04	20:27:52.825000				JR_DOT_003								5.2
465TAMBR02	95	95	2019-05-04	20:27:51.047000				JR_DOT_003								5.2
465TAMBL02	96	96	2019-05-04	20:28:41.946000				JR_DOT_003								5.2
465TAMBR02	96	96	2019-05-04	20:28:39.416000				JR_DOT_003								5.2
465TAMBL02	97	97	2019-05-04	20:29:27.095000				JR_DOT_003								5.2		24.1
465TAMBR02	97	97	2019-05-04	20:29:24.495000				JR_DOT_003								5.2		24.5
465TAMBL02	98	98	2019-05-04	20:30:26.774000				JR_DOT_003								5.2
465TAMBR02	98	98	2019-05-04	20:30:23.115000				JR_DOT_003								5.2
465TAMBL02	99	99	2019-05-04	20:31:34.963000				JR_DOT_003								5.2		24.1
465TAMBR02	99	99	2019-05-04	20:31:33.083000				JR_DOT_003								5.2		24.5
465TAMBL02	100	100	2019-05-04	20:33:03.517000				JR_DOT_003								5.2
465TAMBR02	100	100	2019-05-04	20:33:02.277000				JR_DOT_003								5.2
465TAMBL02	101	101	2019-05-04	20:33:43.236000				JR_DOT_003								5.2
465TAMBR02	101	101	2019-05-04	20:33:41.556000				JR_DOT_003								5.2
465TAMBL02	102	102	2019-05-04	20:34:30.410000				JR_DOT_003								5.2		24.1
465TAMBR02	102	102	2019-05-04	20:34:28.699000				JR_DOT_003								5.2		24.6
465TAMBL02	103	103	2019-05-04	20:35:25.190000				JR_DOT_003								5.2
465TAMBR02	103	103	2019-05-04	20:35:23.412000				JR_DOT_003								5.2
465TAMBL02	104	104	2019-05-04	20:35:48.448000				JR_DOT_003								5.2
465TAMBR02	104	104	2019-05-04	20:35:46.269000				JR_DOT_003								5.2
465TAMBL02	105	105	2019-05-04	20:39:19.490000				JR_DOT_003								5.2		24.3
465TAMBR02	105	105	2019-05-04	20:39:18.011000				JR_DOT_003								5.2		24.8
465TAMBL02	106	106	2019-05-04	20:41:01.885000				JR_DOT_003								5.2		24.4
465TAMBR02	106	106	2019-05-04	20:40:59.555000				JR_DOT_003								5.2		24.9
465TAMBL02	107	107	2019-05-04	20:43:00.277000				JR_DOT_003								5.2
465TAMBR02	107	107	2019-05-04	20:42:58.108000				JR_DOT_003								5.2
465TAMBL02	108	108	2019-05-04	20:43:34.627000				JR_DOT_003								5.2
465TAMBR02	108	108	2019-05-04	20:43:32.838000				JR_DOT_003								5.2
465TAMBL02	109	109	2019-05-04	22:51:14.675000				JR_DOT_003								5.2
465TAMBR02	109	109	2019-05-04	22:51:11.652000				JR_DOT_003								5.2
465TAMBL02	110	110	2019-05-04	22:51:48.439000				JR_DOT_003								5.2
465TAMBR02	110	110	2019-05-04	22:51:47.271000				JR_DOT_003								5.2
465TAMBL02	111	111	2019-05-04	22:53:19.654000				JR_DOT_003								7.05					Image appears potentially larger than it should be in dot plot
465TAMBR02	111	111	2019-05-04	22:53:14.319000				JR_DOT_003								7.05					Image appears potentially larger than it should be in dot plot
465TAMBL02	112	112	2019-05-04	22:55:37.876000				JR_DOT_003								7.05		25
465TAMBR02	112	112	2019-05-04	22:55:35.568000				JR_DOT_003								7.05		25.7
465TAMBL02	113	113	2019-05-04	22:56:40.230000				JR_DOT_003								7.05
465TAMBR02	113	113	2019-05-04	22:56:39.150000				JR_DOT_003								7.05
465TAMBL02	114	114	2019-05-04	22:57:06.270000				JR_DOT_003								7.05
465TAMBR02	114	114	2019-05-04	22:57:04.248000				JR_DOT_003								7.05
465TAMBL02	115	115	2019-05-04	22:57:43.049000				JR_DOT_003								7.05
465TAMBR02	115	115	2019-05-04	22:57:41.446000				JR_DOT_003								7.05
465TAMBL02	116	116	2019-05-04	22:58:15.330000				JR_DOT_003								7.05
465TAMBR02	116	116	2019-05-04	22:58:13.470000				JR_DOT_003								7.05
465TAMBL02	117	117	2019-05-04	22:58:46.936000				JR_DOT_003								7.05		24.8
465TAMBR02	117	117	2019-05-04	22:58:44.193000				JR_DOT_003								7.05		25.4
465TAMBL02	118	118	2019-05-04	23:01:19.484000				JR_DOT_003								7.05
465TAMBR02	118	118	2019-05-04	23:01:18.182000				JR_DOT_003								7.05
465TAMBL02	119	119	2019-05-04	23:04:50.728000				JR_DOT_003								7.05
465TAMBR02	119	119	2019-05-04	23:04:49.233000				JR_DOT_003								7.05
465TAMBL02	120	120	2019-05-04	23:05:22.515000				JR_DOT_003								7.05		24.2
465TAMBR02	120	120	2019-05-04	23:05:20.657000				JR_DOT_003								7.05		24.6
465TAMBL02	121	121	2019-05-04	23:06:49.738000				JR_DOT_003								7.05
465TAMBR02	121	121	2019-05-04	23:06:47.549000				JR_DOT_003								7.05
465TAMBL02	122	122	2019-05-04	23:08:48.130000				JR_DOT_003								7.05
465TAMBR02	122	122	2019-05-04	23:08:46.840000				JR_DOT_003								7.05
465TAMBL02	123	123	2019-05-04	23:09:11.215000				JR_DOT_003								7.05
465TAMBR02	123	123	2019-05-04	23:09:09.400000				JR_DOT_003								7.05
465TAMBL02	124	124	2019-05-04	23:10:08.546000				JR_DOT_003								7.05
465TAMBR02	124	124	2019-05-04	23:10:06.100000				JR_DOT_003								7.05
465TAMBL02	125	125	2019-05-04	23:10:58.585000				JR_DOT_003								7.05		24.1
465TAMBR02	125	125	2019-05-04	23:10:55.270000				JR_DOT_003								7.05		24.4
465TAMBL02	126	126	2019-05-04	23:12:18.789000				JR_DOT_003								7.05
465TAMBR02	126	126	2019-05-04	23:12:17.065000				JR_DOT_003								7.05
465TAMBL02	127	127	2019-05-04	23:13:41.409000				JR_DOT_003								7.05
465TAMBR02	127	127	2019-05-04	23:13:39.730000				JR_DOT_003								7.05
465TAMBL02	128	129	2019-05-04					JR_DOT_003								7.05		24			Taken during abort process; throw away
465TAMBR02	128	129	2019-05-04					JR_DOT_003								7.05		24.4			Taken during abort process; throw away
465TAMBL00	2	2	2019-05-04	23:23:00.141000	23:23:47.711000			JR_DOT_003								3.35		24.1
465TAMBR00	3	3	2019-05-04	23:22:58.312000	23:23:38.676000			JR_DOT_003								3.35		24.6
465TAMBL04	0	2	2019-05-04	23:32:16.495000				JR_DOT_003								1.1		24.4			throwaway frames; acquired during abort
465TAMBR04	0	1	2019-05-04	23:32:13.659000				JR_DOT_003								1.1		25			throwaway frames; acquired during abort
465TAMBL04	3	3	2019-05-04	23:32:45.865000				JR_DOT_003								1.1					aborted; restarting GUI to mitigate lag problems
465TAMBR04	2	2	2019-05-04	23:32:43.014000				JR_DOT_003								1.1					aborted; restarting GUI to mitigate lag problems
465TAMBR04	3	3	2019-05-04	23:44:12.702000				JR_DOT_003								1.1					throwaway image to sync suffixes bw L and R
465TAMBL04	4	4	2019-05-04	23:45:20.427000				JR_DOT_003								1.1		25.1
465TAMBR04	4	4	2019-05-04	23:45:16.287000				JR_DOT_003								1.1		25.6
465TAMBL04	5	5	2019-05-04	23:50:03.898000				JR_DOT_003								1.1
465TAMBR04	5	5	2019-05-04	23:49:57.268000				JR_DOT_003								1.1
465TAMBL04	6	6	2019-05-04					JR_DOT_003								1.1					image acquired in abort
465TAMBR04	6	6	2019-05-04					JR_DOT_003								1.1					image acquired in abort
466TAMBR00	20	20	2019-05-07	18:24:51.330000	18:25:04.450000			DOT40								3.171					26mm zoom test image
466TAMBL00	20	20	2019-05-07	18:27:19.471000	18:27:30.243000			DOT40								3.171		22
466TAMBL00	21	21	2019-05-07	18:29:38.747000	18:29:59.513000			DOT40								3.171
466TAMBR00	21	21	2019-05-07	18:29:43.315000	19:30:00			DOT40								3.171
466TAMBL00	22	22	2019-05-07	18:31:16.950000	18:31:22.390000			DOT40								3.171		23.5
466TAMBR00	22	22	2019-05-07	18:31:20.097000	18:31:24.846000			DOT40								3.171		24.9
466TAMBL00	23	23	2019-05-07	18:51:50.644000	18:52:02.409000			DOT40								3.171		24.2			34mm zoom, room humidity 58 and temp 67.8
466TAMBR00	23	23	2019-05-07	18:51:57.257000	18:52:07.409000			DOT40								3.171		24.7
466TAMBL09	357	475	2019-05-07	18:59:33.216000	19:14:29.989000			DOT40								3.171		24.9			34mm zoom, room humidity 58 and temp 67.8
466TAMBR09	357	475	2019-05-07	18:59:38.990000	19:15:39.097000			DOT40								3.171		25.3			set up pictures 205-207
466TAMBL06	714	832	2019-05-07	19:24:19.626000				DOT40								3.171		24.7			26mm zoom
466TAMBR06	714	832	2019-05-07	19:24:21.609000				DOT40								3.171		25.2
466TAMBL06	833	951	2019-05-07	20:00:00.254000				DOT40								3.171		24.8			20milisec exposure
466TAMBR06	833	951	2019-05-07	20:00:03.556000				DOT40								3.171		25.4
466TAMBL00	24	24	2019-05-07	23:33:01.281000	23:33:16.911000			JR_DOT_003								8		24.3			100mm
466TAMBR00	24	24	2019-05-07	23:33:07.269000	23:33:17.991000			JR_DOT_003								8		24.8
466TAMBL06	952	1070	2019-05-07	23:36:56.661000	23:53:16.235000			JR_DOT_003								8		25.2
466TAMBR06	952	1070	2019-05-07	23:37:01.928000	23:53:17.294000			JR_DOT_003								8		24.8
466TAMBL11	119	237	2019-05-07	23:55:25.466000	12:10:38			JR_DOT_003								8		24.7
466TAMBR11	119	237	2019-05-07	23:55:28.150000	00:13:13.177000			JR_DOT_003								8		25.1
465TAMBL06		0	2019-05-07	00:15:38.691000				JR_DOT_003								8					100mm, lights on. 30milisec exposure. set up images?
465TAMBR06		0	2019-05-07	00:15:38.691000				JR_DOT_003								8
465TAMBL06		1	2019-05-07					JR_DOT_003								8
465TAMBR06		1	2019-05-07					JR_DOT_003								8
465TAMBL06		2	2019-05-07	00:16:33.097000	00:16:36.067000			JR_DOT_003								8
465TAMBR06		2	2019-05-07	00:16:33.097000				JR_DOT_003								8
465TAMBL06		3	2019-05-07	00:16:45.051000	00:16:48.322000			JR_DOT_003								8
465TAMBR06		3	2019-05-07	00:16:45.051000				JR_DOT_003								8
465TAMBL06		4	2019-05-07	00:17:09.079000	00:17:12.359000			JR_DOT_003								8
465TAMBR06		4	2019-05-07	00:17:09.079000				JR_DOT_003								8
465TAMBL06		5	2019-05-07	00:17:24.186000	00:17:27.281000			JR_DOT_003								8
465TAMBR06		5	2019-05-07	00:17:24.186000				JR_DOT_003								8
465TAMBL06		6	2019-05-07	00:17:40.077000	00:17:43.512000			JR_DOT_003								8
465TAMBR06		6	2019-05-07	00:17:40.077000				JR_DOT_003								8
465TAMBL06		7	2019-05-07	00:17:54.090000	00:17:57.846000			JR_DOT_003								8
465TAMBR06		7	2019-05-07	00:17:54.090000				JR_DOT_003								8
465TAMBL06		8	2019-05-07	00:18:11.320000	00:18:14.597000			JR_DOT_003								8
465TAMBR06		8	2019-05-07	00:18:11.320000				JR_DOT_003								8
465TAMBL06		9	2019-05-07	00:18:24.226000	00:18:27.979000			JR_DOT_003								8
465TAMBR06		9	2019-05-07	00:18:24.226000				JR_DOT_003								8
465TAMBL06		10	2019-05-07	00:18:39.271000	00:18:44.009000			JR_DOT_003								8
465TAMBR06		10	2019-05-07	00:18:39.271000				JR_DOT_003								8
465TAMBL06		11	2019-05-07	00:18:57.305000	00:19:01.456000			JR_DOT_003								8
465TAMBR06		11	2019-05-07	00:18:57.305000				JR_DOT_003								8
465TAMBL06		12	2019-05-07	00:19:13.400000	00:19:17.040000			JR_DOT_003								8
465TAMBR06		12	2019-05-07	00:19:13.400000				JR_DOT_003								8
465TAMBL06		13	2019-05-07	00:19:22.953000	00:19:27.491000			JR_DOT_003								8
465TAMBR06		13	2019-05-07	00:19:22.953000				JR_DOT_003								8
465TAMBL06		14	2019-05-07	00:19:34.060000	00:19:36.771000			JR_DOT_003								8
465TAMBR06		14	2019-05-07	00:19:34.060000				JR_DOT_003								8
465TAMBL06		15	2019-05-07	00:19:47.303000	00:19:51.014000			JR_DOT_003								8
465TAMBR06		15	2019-05-07	00:19:47.303000				JR_DOT_003								8
465TAMBL06		16	2019-05-07	00:20:06.826000	00:20:10.541000			JR_DOT_003								8
465TAMBR06		16	2019-05-07	00:20:06.826000				JR_DOT_003								8
465TAMBL06		17	2019-05-07	00:20:17.908000	00:20:21.596000			JR_DOT_003								8
465TAMBR06		17	2019-05-07	00:20:17.908000				JR_DOT_003								8
465TAMBL01	0	22	2019-05-07	00:25:02.330000				JR_DOT_003								8		24.5
465TAMBR01	0	22	2019-05-07	00:25:33.161000				JR_DOT_003								8		24.9

## Sheet: Tables
Scale Factor	1
Flux Level	Recommended Flux	Recalculated Flux	Units
Flux1	1	1	mW/cm2/sr
Flux2	1.5	1.5	mW/cm2/sr
Flux3	2	2	mW/cm2/sr
Flux4	3	3	mW/cm2/sr
Flux5	4	4	mW/cm2/sr
Flux6	6	6	mW/cm2/sr
Flux7	8	8	mW/cm2/sr
Flux8	10	10	mW/cm2/sr
Flux Level	Time0	Time1	Time2	Time3	Time4	Time5	Time6	Time7	Time8	Time9
Flux1	0	2	4	6	8	10	12	18	30	0
Flux2	0	2	2.5	4	6	10	12	15	18	0
Flux3	0	1	1.5	2	2.5	4	6	10	12	0
Flux4	0	1	1.5	2	2.5	4	6	8	10	0
Flux5	0	0.3	0.5	1	1.5	2	2.5	4	6	0
Flux6	0	0.3	0.5	1	1.3	1.5	2	4	6	0
Flux7	0	0.3	0.5	1	1.3	1.5	2	2.5	4	0
Flux8	0	0.3	0.5	1	1.3	1.5	2	2.5	4	0
Zoom Position	Value [mm]
Z1	25.6
Z2	61.8
Z3	100
Focus	Value [m]
Near
Mid
Far
Filter
R0
R1
R2
R3
R4
R5
R6
R7
