# Supplementary material for: Pre-Flight Calibration of the Mars 2020 Rover Mastcam Zoom (Mastcam-Z) Multispectral, Stereoscopic Imager
Source: Space Sci Rev. 2021 Feb 18;217(2):29. doi: 10.1007/s11214-021-00795-x (PMC7892537; doi:10.1007/s11214-021-00795-x)
Supplement: Supplementary file 1 — (ZIP 98.6 MB) [file 11214_2021_795_MOESM1_ESM.zip › Image_Log_46X_47X_49X_EQM.xlsx]

## Sheet: Log
Prefix	Start Suffix	End Suffix	Date	Start Time	End Time	Duration	Exposure time [ms]	Motor Count	Focus Position	Target Position	Target Distance	Notes	Frames/Stack	Frames	Lab Humidity [%]	Lab Temp [°C]	CCD Temp [°C]	Focus Distance [m]	Window	FoV	Subframe	Camera	ETs [ms]	FLs [mm]	FDs [m]	Filters
465TAMBE00	0	0	2018-11-08			00:00:00	exposure test			2 m	2	Step modified to manually measure from three zoom positions and autofocus. Review TAMBE00 entries at end of procuedure.	15	1	46.6		26.4	2	0	center	full	EQM	auto	34, 100	auto	0
465TAMBE00	1	1	2018-11-08			00:00:00	330.1	-906			2		15					2	0	center	full	EQM	auto	34,	auto	0
465TAMBE00	9	9	2018-11-08			00:00:00	393.4	1698	auto		2							2	0			EQM	auto	63	auto	0
465TAMBE00	10	3	2018-11-08			00:00:00					2							2	0			EQM	auto	63	auto	0
465TAMBE00	11	11	2018-11-08			00:00:00	auto				2							2	0			EQM	auto	100	auto	0
465TAMBE00	12	12	2018-11-08			00:00:00			auto		2							2	0			EQM	auto		auto	0
465TAMBE00	13	13	2018-11-08			00:00:00	auto; 502.3		2232		2							2	0			EQM	auto		auto	0
465TAMBE01	0	3	2018-11-08	13:23:28.103000	13:26:53.402000	00:03:25.299000				1	2	Script updated to manually focus with new focus values. Bias frame not necessary, and removed for future tests. Scriptfuther modified to perform two positions in one script with a wait time included to move the target. Target		3			26.4	2	0	center	full	EQM	auto	34, 63, 100	auto	0
465TAMBE01	4		2018-11-08	13:37:54.831000	13:38:08.739000	00:00:13.908000	456			1	2	Script modified to perform 100 images at first zoom position, followed by 100 images at second position, then 100 images at third position						2	0			EQM	auto	100	auto	0
465TAMBE01	5		2018-11-08	13:40:16.557000	13:40:20.059000	00:00:03.502000	500			2	2							2	0			EQM	auto	100	auto	0
465TAMBE01	6		2018-11-08	13:40:48.658000	13:40:58.535000	00:00:09.877000	500			3	2							2	0			EQM	auto	100	auto	0
465TAMBE01	7		2018-11-08	13:41:01.343000	13:41:07.575000	00:00:06.232000	500			4	2							2	0			EQM	auto	100	auto	0
465TAMBE01	8		2018-11-08	13:41:18.448000	13:41:24.788000	00:00:06.340000	500			5	2							2	0			EQM	auto	100	auto	0
465TAMBE01	9		2018-11-08	13:43:41.825000	13:43:48.882000	00:00:07.057000	500			6	2							2	0			EQM	auto	100	auto	0
465TAMBE01	10		2018-11-08	13:46:37.821000	13:46:59.333000	00:00:21.512000	auto: 84.9			7	2							2	0			EQM	auto	100	auto	0
465TAMBE01	11		2018-11-08	13:48:04.957000	13:48:13.472000	00:00:08.515000	85			8	2							2	0			EQM	auto	100	auto	0
465TAMBE01	12		2018-11-08	13:50:06.410000	13:50:21.032000	00:00:14.622000	auto: 100			9	2							2	0			EQM	auto	100	auto	0
465TAMBE01	13		2018-11-08	13:51:58.818000	13:52:11.502000	00:00:12.684000	300			10	2							2	0			EQM	auto	100	auto	0
465TAMBE01	14		2018-11-08	13:52:25.049000	13:52:36.454000	00:00:11.405000	300			11	2							2	0			EQM	auto	100	auto	0
465TAMBE01	15	16	2018-11-08	13:55:17.428000	13:55:27.258000	00:00:09.830000	auto			12	2							2	0			EQM	auto	100	auto	0
465TAMBE01	17	18	2018-11-08	13:55:54.096000	13:56:02.532000	00:00:08.436000	auto			13	2							2	0			EQM	auto	100	auto	0
465TAMBE01	19	20	2018-11-08	13:56:39.613000	13:56:44.462000	00:00:04.849000	auto			14	2							2	0			EQM	auto	100	auto	0
465TAMBE01	21	22	2018-11-08	13:57:03.574000	13:57:05.767000	00:00:02.193000	auto			15	2							2	0			EQM	auto	100	auto	0
465TAMBE01	23	24	2018-11-08	13:57:47.475000	13:57:54.900000	00:00:07.425000	auto			16	2	sub then full						2	0			EQM	auto	100	auto	0
465TAMBE01	25	26	2018-11-08	13:58:39.015000	13:58:42.987000	00:00:03.972000	auto			17	2							2	0			EQM	auto	100	auto	0
465TAMBE01	27	28	2018-11-08	13:58:44.823000	13:58:49.615000	00:00:04.792000	auto			18	2							2	0			EQM	auto	100	auto	0
465TAMBE01	29	30	2018-11-08	13:59:27.977000	13:59:37.984000	00:00:10.007000	auto			19	2							2	0			EQM	auto	100	auto	0
465TAMBE01	31	32	2018-11-08	13:59:57.014000	14:00:06.681000	00:00:09.667000	auto			20	2							2	0			EQM	auto	100	auto	0
465TAMBE01	33	34	2018-11-08	14:00:31.178000	14:00:37.625000	00:00:06.447000	auto			21	2							2	0			EQM	auto	100	auto	0
465TAMBE01	35	36	2018-11-08	14:00:47.373000	14:00:56.876000	00:00:09.503000	auto			22	2							2	0			EQM	auto	100	auto	0
465TAMBE01	37	38	2018-11-08	14:01:15.659000	14:01:24.727000	00:00:09.068000	auto			23	2							2	0			EQM	auto	100	auto	0
465TAMBE01	39	40	2018-11-08	14:02:17.560000	14:02:26.054000	00:00:08.494000	auto			24	2							2	0			EQM	auto	100	auto	0
465TAMBE01	41	42	2018-11-08	14:02:36.186000	14:02:44.719000	00:00:08.533000	auto			25	2							2	0			EQM	auto	100	auto	0
465TAMBE01	43	44	2018-11-08	14:03:10.724000	14:03:19.263000	00:00:08.539000	auto			26	2							2	0			EQM	auto	100	auto	0
465TAMBE01	45	46	2018-11-08	14:03:46.538000	14:03:50.563000	00:00:04.025000	auto			27	2							2	0			EQM	auto	100	auto	0
465TAMBE01	47	48	2018-11-08	14:04:01.597000	14:04:10.388000	00:00:08.791000	auto			28	2							2	0			EQM	auto	100	auto	0
465TAMBE01	49	50	2018-11-08	14:04:29.997000	14:04:36.798000	00:00:06.801000	auto			29	2							2	0			EQM	auto	100	auto	0
465TAMBE01	51	52	2018-11-08	14:04:48.542000	14:04:56.879000	00:00:08.337000	auto			30	2							2	0			EQM	auto	100	auto	0
465TAMBE01	53	54	2018-11-08	14:05:10.499000	14:05:19.539000	00:00:09.040000	auto			31	2							2	0			EQM	auto	100	auto	0
465TAMBE01	55	56	2018-11-08	14:06:14.252000	14:06:24.553000	00:00:10.301000	auto			32	2							2	0			EQM	auto	100	auto	0
465TAMBE01	57	58	2018-11-08	14:07:52.984000	14:07:58.365000	00:00:05.381000	auto			33	2							2	0			EQM	auto	100	auto	0
465TAMBE01	59	60	2018-11-08	14:08:19.800000	14:08:27.631000	00:00:07.831000	auto			34	2							2	0			EQM	auto	100	auto	0
465TAMBE01	61	62	2018-11-08	14:09:09.911000	14:09:19.879000	00:00:09.968000	auto			35	2							2	0			EQM	auto	100	auto	0
465TAMBE01	63	64	2018-11-08	14:09:34.181000	14:09:42.153000	00:00:07.972000	auto			36	2							2	0			EQM	auto	100	auto	0
465TAMBE01	65	66	2018-11-08	14:09:51.685000	14:10:01.515000	00:00:09.830000	auto			37	2							2	0			EQM	auto	100	auto	0
465TAMBE01	67	68	2018-11-08	14:10:12.915000	14:10:20.608000	00:00:07.693000	auto			38	2							2	0			EQM	auto	100	auto	0
465TAMBE01	69	70	2018-11-08	14:10:33.402000	14:10:40.546000	00:00:07.144000	auto			39	2							2	0			EQM	auto	100	auto	0
465TAMBE01	71	72	2018-11-08	14:11:05.247000	14:11:13.537000	00:00:08.290000	auto			40	2							2	0			EQM	auto	100	auto	0
465TAMBE01	73	74	2018-11-08	14:11:26.445000	14:11:34.365000	00:00:07.920000	auto			41	2							2	0			EQM	auto	100	auto	0
465TAMBE01	75	76	2018-11-08	14:11:44.862000	14:11:52.313000	00:00:07.451000	auto			42	2							2	0			EQM	auto	100	auto	0
465TAMBE01	77	78	2018-11-08	14:12:02.698000	14:12:11.630000	00:00:08.932000	auto			43	2							2	0			EQM	auto	100	auto	0
465TAMBE01	79	80	2018-11-08	14:12:24.237000	14:12:32.543000	00:00:08.306000	auto			44	2							2	0			EQM	auto	100	auto	0
465TAMBE01	81	82	2018-11-08	14:12:54.848000	14:13:00.416000	00:00:05.568000	auto			45	2							2	0			EQM	auto	100	auto	0
465TAMBE01	83	84	2018-11-08	14:13:22.499000	14:13:30.402000	00:00:07.903000	auto			46	2							2	0			EQM	auto	100	auto	0
465TAMBE01	85	86	2018-11-08	14:13:38.361000	14:13:45.278000	00:00:06.917000	auto			47	2							2	0			EQM	auto	100	auto	0
465TAMBE01	87	88	2018-11-08	14:13:52.451000	14:14:00.668000	00:00:08.217000	auto			48	2							2	0			EQM	auto	100	auto	0
465TAMBE01	89	90	2018-11-08	14:14:08.628000	14:14:17.829000	00:00:09.201000	auto			49	2							2	0			EQM	auto	100	auto	0
465TAMBE01	91	92	2018-11-08	14:14:45.260000	14:14:51.648000	00:00:06.388000	auto			50	2							2	0			EQM	auto	100	auto	0
465TAMBE01	93	94	2018-11-08	14:15:06.926000	14:15:18.359000	00:00:11.433000	auto			51	2							2	0			EQM	auto	100	auto	0
465TAMBE01	95	96	2018-11-08	14:15:32.769000	14:15:40.647000	00:00:07.878000	auto			52	2							2	0			EQM	auto	100	auto	0
465TAMBE01	97	98	2018-11-08	14:17:56.944000	14:18:08.889000	00:00:11.945000	auto			53	5	Target moved to 5m distance. Test image.						2	0			EQM	auto	100	auto	0
465TAMBE01	99	100	2018-11-08	14:19:03.982000	14:19:14.098000	00:00:10.116000	auto			54	5							2	0			EQM	auto	100	auto	0
465TAMBE01	101	102	2018-11-08	14:20:16.540000	14:20:22.951000	00:00:06.411000	auto			55	5							2	0			EQM	auto	100	auto	0
465TAMBE01	103	104	2018-11-08	14:20:33.722000	14:20:42.464000	00:00:08.742000	auto			56	5							2	0			EQM	auto	100	auto	0
465TAMBE01	105	106	2018-11-08	14:20:53.793000	14:21:01.905000	00:00:08.112000	auto			57	5							2	0			EQM	auto	100	auto	0
465TAMBE01	107	108	2018-11-08	14:21:13.043000	14:21:20.819000	00:00:07.776000	auto			58	5							2	0			EQM	auto	100	auto	0
465TAMBE01	109	110	2018-11-08	14:22:05.093000	14:22:12.863000	00:00:07.770000	auto			59	5							2	0			EQM	auto	100	auto	0
465TAMBE01	111	112	2018-11-08	14:22:29.463000	14:22:37.897000	00:00:08.434000	auto			60	5							2	0			EQM	auto	100	auto	0
465TAMBE01	113	114	2018-11-08	14:22:49.164000	14:22:57.248000	00:00:08.084000	auto			61	5							2	0			EQM	auto	100	auto	0
465TAMBE01	115	116	2018-11-08	14:23:09.454000	14:23:17.538000	00:00:08.084000	auto			62	5							2	0			EQM	auto	100	auto	0
465TAMBE01	117	118	2018-11-08	14:23:29.294000	14:23:37.089000	00:00:07.795000	auto			63	5							2	0			EQM	auto	100	auto	0
465TAMBE01	119	120	2018-11-08	14:23:49.373000	14:23:59.489000	00:00:10.116000	auto			64	5							2	0			EQM	auto	100	auto	0
465TAMBE01	121	122	2018-11-08	14:24:17.658000	14:24:24.351000	00:00:06.693000	auto			65	5							2	0			EQM	auto	100	auto	0
465TAMBE01	123	124	2018-11-08	14:24:33.580000	14:24:41.040000	00:00:07.460000	auto			66	5							2	0			EQM	auto	100	auto	0
465TAMBE01	125	126	2018-11-08	14:24:49.308000	14:24:56.927000	00:00:07.619000	auto			67	5							2	0			EQM	auto	100	auto	0
465TAMBE01	127	128	2018-11-08	14:25:08.817000	14:25:16.525000	00:00:07.708000	auto			68	5							2	0			EQM	auto	100	auto	0
465TAMBE01	129	130	2018-11-08	14:26:05.011000	14:26:11.654000	00:00:06.643000	auto			69	3	Target moved to 3m distance.						2	0			EQM	auto	100	auto	0
465TAMBE01	131	132	2018-11-08	14:26:45.150000	14:26:52.974000	00:00:07.824000	auto			70	3							2	0			EQM	auto	100	auto	0
465TAMBE01	133	134	2018-11-08	14:27:02.819000	14:27:11.390000	00:00:08.571000	auto			71	3							2	0			EQM	auto	100	auto	0
465TAMBE01	135	136	2018-11-08	14:27:24.232000	14:27:32.773000	00:00:08.541000	auto			72	3							2	0			EQM	auto	100	auto	0
465TAMBE01	137	138	2018-11-08	14:27:47.676000	14:27:56.803000	00:00:09.127000	auto			73	3							2	0			EQM	auto	100	auto	0
465TAMBE01	139	140	2018-11-08	14:28:17.441000	14:28:24.792000	00:00:07.351000	auto			74	3							2	0			EQM	auto	100	auto	0
465TAMBE01	141	142	2018-11-08	14:28:36.278000	14:28:44.121000	00:00:07.843000	auto			75	3							2	0			EQM	auto	100	auto	0
465TAMBE01	143	144	2018-11-08	14:28:52.459000	14:29:01.598000	00:00:09.139000	auto			76	3							2	0			EQM	auto	100	auto	0
465TAMBE01	145	146	2018-11-08	14:29:13.679000	14:29:21.372000	00:00:07.693000	auto			77	3							2	0			EQM	auto	100	auto	0
465TAMBE01	147	148	2018-11-08	14:29:33.058000	14:29:41.555000	00:00:08.497000	auto			78	3							2	0			EQM	auto	100	auto	0
465TAMBE01	149	150	2018-11-08	14:29:55.975000	14:30:04.776000	00:00:08.801000	auto			79	3							2	0			EQM	auto	100	auto	0
465TAMBE01	151	152	2018-11-08	14:30:15.286000	14:30:22.695000	00:00:07.409000	auto			80	3							2	0			EQM	auto	100	auto	0
465TAMBE01	153	154	2018-11-08	14:30:56.676000	14:31:08.465000	00:00:11.789000	auto			81	3							2	0			EQM	auto	100	auto	0
465TAMBE01	155	156	2018-11-08	14:31:27.130000	14:31:45.287000	00:00:18.157000	auto			82	3							2	0			EQM	auto	100	auto	0
465TAMBE01	157	158	2018-11-08				auto			83	3							2	0			EQM	auto	100	auto	0
465TAMBE01	159	160	2018-11-08				auto			84	3							2	0			EQM	auto	100	auto	0
465TAMBE01	161	162	2018-11-08				auto			85	3							2	0			EQM	auto	100	auto	0
465TAMBE01	163	164	2018-11-08				auto			86	3							2	0			EQM	auto	100	auto	0
465TAMBE01	165	166	2018-11-08				auto			87	3							2	0			EQM	auto	100	auto	0
465TAMBE01	167	168	2018-11-08				auto			88	3							2	0			EQM	auto	100	auto	0
465TAMBE01	169	170	2018-11-08				auto			89	3							2	0			EQM	auto	100	auto	0
465TAMBE01	171	172	2018-11-08				auto			90	3							2	0			EQM	auto	100	auto	0
465TAMBE01	173	174	2018-11-08				auto			91	3							2	0			EQM	auto	100	auto	0
465TAMBE01	175	176	2018-11-08				auto			92	3							2	0			EQM	auto	100	auto	0
465TAMBE01	177	178	2018-11-08				auto			93	3							2	0			EQM	auto	100	auto	0
465TAMBE01	179	180	2018-11-08				auto			94	3							2	0			EQM	auto	100	auto	0
465TAMBE01	181	182	2018-11-08				auto			95	3							2	0			EQM	auto	100	auto	0
465TAMBE01	183	184	2018-11-08				auto			96	3							2	0			EQM	auto	100	auto	0
465TAMBE01	185	186	2018-11-08				auto			97	3							2	0			EQM	auto	100	auto	0
465TAMBE01	187	188	2018-11-08				auto			98	3							2	0			EQM	auto	100	auto	0
465TAMBE01	189	190	2018-11-08				auto			99	3							2	0			EQM	auto	100	auto	0
465TAMBE01	191	192	2018-11-08				auto			100	3							2	0			EQM	auto	100	auto	0
465TAMBE01	193	194	2018-11-08	12:43:05			auto			1	2	Target moved to 2m.						2	0			EQM	auto	63	auto	0
465TAMBE01	195	196	2018-11-08				auto			2	2							2	0			EQM	auto	63	auto	0
465TAMBE01	197	198	2018-11-08				auto			3	2							2	0			EQM	auto	63	auto	0
465TAMBE01	199	200	2018-11-08				auto			4	2							2	0			EQM	auto	63	auto	0
465TAMBE01	201	202	2018-11-08				auto			5	2							2	0			EQM	auto	63	auto	0
465TAMBE01	203	204	2018-11-08				auto			6	2							2	0			EQM	auto	63	auto	0
465TAMBE01	205	206	2018-11-08				auto			7	2							2	0			EQM	auto	63	auto	0
465TAMBE01	207	208	2018-11-08				auto			8	2							2	0			EQM	auto	63	auto	0
465TAMBE01	209	210	2018-11-08				auto			9	2							2	0			EQM	auto	63	auto	0
465TAMBE01	211	212	2018-11-08				auto			10	2							2	0			EQM	auto	63	auto	0
465TAMBE01	213	214	2018-11-08				auto			11	2							2	0			EQM	auto	63	auto	0
465TAMBE01	215	216	2018-11-08				auto			12	2							2	0			EQM	auto	63	auto	0
465TAMBE01	217	218	2018-11-08				auto			13	2							2	0			EQM	auto	63	auto	0
465TAMBE01	219	220	2018-11-08				auto			14	2							2	0			EQM	auto	63	auto	0
465TAMBE01	221	222	2018-11-08				auto			15	2							2	0			EQM	auto	63	auto	0
465TAMBE01	223	224	2018-11-08				auto			16	2							2	0			EQM	auto	63	auto	0
465TAMBE01	225	226	2018-11-08				auto			17	2							2	0			EQM	auto	63	auto	0
465TAMBE01	227	228	2018-11-08				auto			18	2							2	0			EQM	auto	63	auto	0
465TAMBE01	229	230	2018-11-08				auto			19	2							2	0			EQM	auto	63	auto	0
465TAMBE01	231	232	2018-11-08				auto			20	2							2	0			EQM	auto	63	auto	0
465TAMBE01	233	234	2018-11-08				auto			21	2							2	0			EQM	auto	63	auto	0
465TAMBE01	235	236	2018-11-08				auto			22	2							2	0			EQM	auto	63	auto	0
465TAMBE01	237	238	2018-11-08				auto			23	2							2	0			EQM	auto	63	auto	0
465TAMBE01	239	240	2018-11-08				auto			24	2							2	0			EQM	auto	63	auto	0
465TAMBE01	241	242	2018-11-08				auto			25	2							2	0			EQM	auto	63	auto	0
465TAMBE01	243	244	2018-11-08				auto			26	2							2	0			EQM	auto	63	auto	0
465TAMBE01	245	246	2018-11-08				auto			27	2							2	0			EQM	auto	63	auto	0
465TAMBE01	247	248	2018-11-08				auto			28	2							2	0			EQM	auto	63	auto	0
465TAMBE01	249	250	2018-11-08				auto			29	2							2	0			EQM	auto	63	auto	0
465TAMBE01	251	252	2018-11-08				auto			30	2							2	0			EQM	auto	63	auto	0
465TAMBE01	253	254	2018-11-08				auto			31	2							2	0			EQM	auto	63	auto	0
465TAMBE01	255	256	2018-11-08				auto			32	2							2	0			EQM	auto	63	auto	0
465TAMBE01	257	258	2018-11-08				auto			33	2							2	0			EQM	auto	63	auto	0
465TAMBE01	259	260	2018-11-08				auto			34	2							2	0			EQM	auto	63	auto	0
465TAMBE01	261	262	2018-11-08				auto			35	3.3	Target moved to 3.3 m.						2	0			EQM	auto	63	auto	0
465TAMBE01	263	264	2018-11-08				auto			36	3.3							2	0			EQM	auto	63	auto	0
465TAMBE01	265	266	2018-11-08				auto			37	3.3							2	0			EQM	auto	63	auto	0
465TAMBE01	267	268	2018-11-08				auto			38	3.3							2	0			EQM	auto	63	auto	0
465TAMBE01	269	270	2018-11-08				auto			39	3.3							2	0			EQM	auto	63	auto	0
465TAMBE01	271	272	2018-11-08				auto			40	3.3							2	0			EQM	auto	63	auto	0
465TAMBE01	273	274	2018-11-08				auto			41	3.3	Target did not fill field of view.						2	0			EQM	auto	63	auto	0
465TAMBE01	275	276	2018-11-08				auto			42	3.3							2	0			EQM	auto	63	auto	0
465TAMBE01	277	278	2018-11-08				auto			43	3.3							2	0			EQM	auto	63	auto	0
465TAMBE01	279	280	2018-11-08				auto			44	3.3							2	0			EQM	auto	63	auto	0
465TAMBE01	281	282	2018-11-08				auto			45	3.3							2	0			EQM	auto	63	auto	0
465TAMBE01	283	284	2018-11-08				auto			46	3.3							2	0			EQM	auto	63	auto	0
465TAMBE01	285	286	2018-11-08				auto			47	3.3							2	0			EQM	auto	63	auto	0
465TAMBE01	287	288	2018-11-08				auto			48	3.3							2	0			EQM	auto	63	auto	0
465TAMBE01	289	290	2018-11-08				auto			49	3.3							2	0			EQM	auto	63	auto	0
465TAMBE01	291	292	2018-11-08				auto			50	3.3							2	0			EQM	auto	63	auto	0
465TAMBE01	293	294	2018-11-08				auto			51	3.3							2	0			EQM	auto	63	auto	0
465TAMBE01	295	296	2018-11-08				auto			52	3.3							2	0			EQM	auto	63	auto	0
465TAMBE01	297	298	2018-11-08				auto			53	3.3							2	0			EQM	auto	63	auto	0
465TAMBE01	299	300	2018-11-08				auto			54	3.3							2	0			EQM	auto	63	auto	0
465TAMBE01	301	302	2018-11-08				auto			55	3.3							2	0			EQM	auto	63	auto	0
465TAMBE01	303	304	2018-11-08				auto			56	3.3							2	0			EQM	auto	63	auto	0
465TAMBE01	305	306	2018-11-08				auto			57	3.3							2	0			EQM	auto	63	auto	0
465TAMBE01	307	308	2018-11-08				auto			58	3.3							2	0			EQM	auto	63	auto	0
465TAMBE01	309	310	2018-11-08				auto			59	3.3							2	0			EQM	auto	63	auto	0
465TAMBE01	311	312	2018-11-08				auto			60	3.3							2	0			EQM	auto	63	auto	0
465TAMBE01	313	314	2018-11-08				auto			61	3.3							2	0			EQM	auto	63	auto	0
465TAMBE01	315	316	2018-11-08				auto			62	3.3							2	0			EQM	auto	63	auto	0
465TAMBE01	317	318	2018-11-08				auto			63	3.3							2	0			EQM	auto	63	auto	0
465TAMBE01	319	320	2018-11-08				auto			64	3.3							2	0			EQM	auto	63	auto	0
465TAMBE01	321	322	2018-11-08				auto			65	3.3							2	0			EQM	auto	63	auto	0
465TAMBE01	323	324	2018-11-08				auto			66	3.3							2	0			EQM	auto	63	auto	0
465TAMBE01	325	326	2018-11-08				auto			67	4.8	Target moved to 4.8 m.						2	0			EQM	auto	63	auto	0
465TAMBE01	327	328	2018-11-08				auto			68	4.8							2	0			EQM	auto	63	auto	0
465TAMBE01	329	330	2018-11-08				auto			69	4.8							2	0			EQM	auto	63	auto	0
465TAMBE01	331	332	2018-11-08				auto			70	4.8							2	0			EQM	auto	63	auto	0
465TAMBE01	333	334	2018-11-08				auto			71	4.8							2	0			EQM	auto	63	auto	0
465TAMBE01	335	336	2018-11-08				auto			72	4.8							2	0			EQM	auto	63	auto	0
465TAMBE01	337	338	2018-11-08				auto			73	4.8							2	0			EQM	auto	63	auto	0
465TAMBE01	339	340	2018-11-08				auto			74	4.8							2	0			EQM	auto	63	auto	0
465TAMBE01	341	342	2018-11-08				auto			75	4.8							2	0			EQM	auto	63	auto	0
465TAMBE01	343	344	2018-11-08				auto			76	4.8							2	0			EQM	auto	63	auto	0
465TAMBE01	345	346	2018-11-08				auto			77	4.8							2	0			EQM	auto	63	auto	0
465TAMBE01	347	348	2018-11-08				auto			78	4.8							2	0			EQM	auto	63	auto	0
465TAMBE01	349	350	2018-11-08				auto			79	4.8							2	0			EQM	auto	63	auto	0
465TAMBE01	351	352	2018-11-08				auto			80	4.8							2	0			EQM	auto	63	auto	0
465TAMBE01	353	354	2018-11-08				auto			81	4.8							2	0			EQM	auto	63	auto	0
465TAMBE01	355	356	2018-11-08				auto			82	4.8							2	0			EQM	auto	63	auto	0
465TAMBE01	357	358	2018-11-08				auto			83	4.8							2	0			EQM	auto	63	auto	0
465TAMBE01	359	360	2018-11-08				auto			84	4.8							2	0			EQM	auto	63	auto	0
465TAMBE01	361	362	2018-11-08				auto			85	4.8							2	0			EQM	auto	63	auto	0
465TAMBE01	363	364	2018-11-08				auto			86	4.8							2	0			EQM	auto	63	auto	0
465TAMBE01	365	366	2018-11-08				auto			87	4.8							2	0			EQM	auto	63	auto	0
465TAMBE01	367	368	2018-11-08				auto			88	4.8							2	0			EQM	auto	63	auto	0
465TAMBE01	369	370	2018-11-08				auto			89	4.8							2	0			EQM	auto	63	auto	0
465TAMBE01	371	372	2018-11-08				auto			90	4.8							2	0			EQM	auto	63	auto	0
465TAMBE01	373	374	2018-11-08				auto			91	4.8							2	0			EQM	auto	63	auto	0
465TAMBE01	375	376	2018-11-08				auto			92	4.8							2	0			EQM	auto	63	auto	0
465TAMBE01	377	378	2018-11-08				auto			93	4.8							2	0			EQM	auto	63	auto	0
465TAMBE01	379	380	2018-11-08				auto			94	4.8							2	0			EQM	auto	63	auto	0
465TAMBE01	381	382	2018-11-08				auto			95	4.8							2	0			EQM	auto	63	auto	0
465TAMBE01	383	384	2018-11-08				auto			96	4.8							2	0			EQM	auto	63	auto	0
465TAMBE01	385	386	2018-11-08				auto			97	4.8							2	0			EQM	auto	63	auto	0
465TAMBE01	387	388	2018-11-08				auto			98	4.8							2	0			EQM	auto	63	auto	0
465TAMBE01	389	390	2018-11-08				auto			99	4.8							2	0			EQM	auto	63	auto	0
465TAMBE01	391	392	2018-11-08		13:27:22	00:44:17	auto			100	4.8							2	0			EQM	auto	63	auto	0
465TAMBE01	393	394	2018-11-08	13:36:25.538000			auto			1	2	Target moved to 2m.					26.5	2	0			EQM	auto	34	auto	0
465TAMBE01	395	396	2018-11-08				auto			1	2							2	0			EQM	auto	34	auto	0
465TAMBE01	397	398	2018-11-08				auto			1	2							2	0			EQM	auto	34	auto	0
465TAMBE01	399	400	2018-11-08				auto			2	2							2	0			EQM	auto	34	auto	0
465TAMBE01	401	402	2018-11-08				auto			3	2							2	0			EQM	auto	34	auto	0
465TAMBE01	403	404	2018-11-08				auto			4	2							2	0			EQM	auto	34	auto	0
465TAMBE01	405	406	2018-11-08				auto			5	2							2	0			EQM	auto	34	auto	0
465TAMBE01	407	408	2018-11-08				auto			6	2							2	0			EQM	auto	34	auto	0
465TAMBE01	409	410	2018-11-08				auto			7	2							2	0			EQM	auto	34	auto	0
465TAMBE01	411	412	2018-11-08				auto			8	2							2	0			EQM	auto	34	auto	0
465TAMBE01	413	414	2018-11-08				auto			9	2							2	0			EQM	auto	34	auto	0
465TAMBE01	415	416	2018-11-08				auto			10	2							2	0			EQM	auto	34	auto	0
465TAMBE01	417	418	2018-11-08				auto			11	2							2	0			EQM	auto	34	auto	0
465TAMBE01	419	420	2018-11-08				auto			12	2							2	0			EQM	auto	34	auto	0
465TAMBE01	421	422	2018-11-08				auto			13	2							2	0			EQM	auto	34	auto	0
465TAMBE01	423	424	2018-11-08				auto			14	2	Image not centered well.						2	0			EQM	auto	34	auto	0
465TAMBE01	425	426	2018-11-08				auto			15	2							2	0			EQM	auto	34	auto	0
465TAMBE01	427	428	2018-11-08				auto			16	2							2	0			EQM	auto	34	auto	0
465TAMBE01	429	430	2018-11-08				auto			17	2							2	0			EQM	auto	34	auto	0
465TAMBE01	431	432	2018-11-08				auto			18	2							2	0			EQM	auto	34	auto	0
465TAMBE01	433	434	2018-11-08				auto			19	2							2	0			EQM	auto	34	auto	0
465TAMBE01	435	436	2018-11-08				auto			20	2							2	0			EQM	auto	34	auto	0
465TAMBE01	437	438	2018-11-08				auto			21	2							2	0			EQM	auto	34	auto	0
465TAMBE01	439	440	2018-11-08				auto			22	2							2	0			EQM	auto	34	auto	0
465TAMBE01	441	442	2018-11-08				auto			23	2							2	0			EQM	auto	34	auto	0
465TAMBE01	443	444	2018-11-08				auto			24	2							2	0			EQM	auto	34	auto	0
465TAMBE01	445	446	2018-11-08				auto			25	2							2	0			EQM	auto	34	auto	0
465TAMBE01	447	448	2018-11-08				auto			26	2							2	0			EQM	auto	34	auto	0
465TAMBE01	449	450	2018-11-08				auto			27	2							2	0			EQM	auto	34	auto	0
465TAMBE01	451	452	2018-11-08				auto			28	2							2	0			EQM	auto	34	auto	0
465TAMBE01	453	454	2018-11-08				auto			29	2							2	0			EQM	auto	34	auto	0
465TAMBE01	455	456	2018-11-08				auto			30	2							2	0			EQM	auto	34	auto	0
465TAMBE01	457	458	2018-11-08				auto			31	2							2	0			EQM	auto	34	auto	0
465TAMBE01	459	460	2018-11-08				auto			32	2							2	0			EQM	auto	34	auto	0
465TAMBE01	461	462	2018-11-08				auto			33	2							2	0			EQM	auto	34	auto	0
465TAMBE01	463	464	2018-11-08				auto			34	3.4	Target moved to 3.4 m.						2	0			EQM	auto	34	auto	0
465TAMBE01	465	466	2018-11-08				auto			35	3.4							2	0			EQM	auto	34	auto	0
465TAMBE01	467	468	2018-11-08				auto			36	3.4							2	0			EQM	auto	34	auto	0
465TAMBE01	469	470	2018-11-08				auto			37	3.4							2	0			EQM	auto	34	auto	0
465TAMBE01	471	472	2018-11-08				auto			38	3.4							2	0			EQM	auto	34	auto	0
465TAMBE01	473	474	2018-11-08				auto			39	3.4							2	0			EQM	auto	34	auto	0
465TAMBE01	475	476	2018-11-08				auto			40	3.4							2	0			EQM	auto	34	auto	0
465TAMBE01	477	478	2018-11-08				auto			41	3.4							2	0			EQM	auto	34	auto	0
465TAMBE01	479	480	2018-11-08				auto			42	3.4							2	0			EQM	auto	34	auto	0
465TAMBE01	481	482	2018-11-08				auto			43	3.4							2	0			EQM	auto	34	auto	0
465TAMBE01	483	484	2018-11-08				auto			44	3.4							2	0			EQM	auto	34	auto	0
465TAMBE01	485	486	2018-11-08				auto			45	3.4							2	0			EQM	auto	34	auto	0
465TAMBE01	487	488	2018-11-08				auto			46	3.4							2	0			EQM	auto	34	auto	0
465TAMBE01	489	490	2018-11-08				auto			47	3.4							2	0			EQM	auto	34	auto	0
465TAMBE01	491	492	2018-11-08				auto			48	3.4							2	0			EQM	auto	34	auto	0
465TAMBE01	493	494	2018-11-08				auto			49	3.4							2	0			EQM	auto	34	auto	0
465TAMBE01	495	496	2018-11-08				auto			50	3.4							2	0			EQM	auto	34	auto	0
465TAMBE01	497	498	2018-11-08				auto			51	3.4							2	0			EQM	auto	34	auto	0
465TAMBE01	499	500	2018-11-08				auto			52	3.4							2	0			EQM	auto	34	auto	0
465TAMBE01	501	502	2018-11-08				auto			53	3.4							2	0			EQM	auto	34	auto	0
465TAMBE01	503	504	2018-11-08				auto			54	3.4							2	0			EQM	auto	34	auto	0
465TAMBE01	505	506	2018-11-08				auto			55	3.4							2	0			EQM	auto	34	auto	0
465TAMBE01	507	508	2018-11-08				auto			56	3.4							2	0			EQM	auto	34	auto	0
465TAMBE01	509	510	2018-11-08				auto			57	3.4							2	0			EQM	auto	34	auto	0
465TAMBE01	511	512	2018-11-08				auto			58	3.4							2	0			EQM	auto	34	auto	0
465TAMBE01	513	514	2018-11-08				auto			59	3.4						26.7	2	0			EQM	auto	34	auto	0
465TAMBE01	515	516	2018-11-08				auto			60	3.4							2	0			EQM	auto	34	auto	0
465TAMBE01	517	518	2018-11-08				auto			61	3.4							2	0			EQM	auto	34	auto	0
465TAMBE01	519	520	2018-11-08				auto			62	3.4							2	0			EQM	auto	34	auto	0
465TAMBE01	521	522	2018-11-08				auto			63	3.4							2	0			EQM	auto	34	auto	0
465TAMBE01	523	524	2018-11-08				auto			64	3.4							2	0			EQM	auto	34	auto	0
465TAMBE01	525	526	2018-11-08				auto			65	3.4							2	0			EQM	auto	34	auto	0
465TAMBE01	527	528	2018-11-08				auto			66	3.4							2	0			EQM	auto	34	auto	0
465TAMBE01	529	530	2018-11-08				auto			67	3.4						26.6	2	0			EQM	auto	34	auto	0
465TAMBE01	531	532	2018-11-08				auto			68	3.4							2	0			EQM	auto	34	auto	0
465TAMBE01	533	534	2018-11-08				auto			69	3.4							2	0			EQM	auto	34	auto	0
465TAMBE01	535	536	2018-11-08				auto			70	3.4							2	0			EQM	auto	34	auto	0
465TAMBE01	537	538	2018-11-08				auto			71	3.4							2	0			EQM	auto	34	auto	0
465TAMBE01	539	540	2018-11-08				auto			72	3.4							2	0			EQM	auto	34	auto	0
465TAMBE01	541	542	2018-11-08				auto			73	3.4							2	0			EQM	auto	34	auto	0
465TAMBE01	543	544	2018-11-08				auto			74	3.4							2	0			EQM	auto	34	auto	0
465TAMBE01	545	546	2018-11-08				auto			75	3.4							2	0			EQM	auto	34	auto	0
465TAMBE01	547	548	2018-11-08				auto			76	3.4							2	0			EQM	auto	34	auto	0
465TAMBE01	549	550	2018-11-08				auto			77	3.4							2	0			EQM	auto	34	auto	0
465TAMBE01	551	552	2018-11-08				auto			78	3.4							2	0			EQM	auto	34	auto	0
465TAMBE01	553	554	2018-11-08				auto			79	3.4							2	0			EQM	auto	34	auto	0
465TAMBE01	555	556	2018-11-08				auto			80	3.4							2	0			EQM	auto	34	auto	0
465TAMBE01	557	558	2018-11-08				auto			81	3.4							2	0			EQM	auto	34	auto	0
465TAMBE01	559	560	2018-11-08				auto			82	3.4							2	0			EQM	auto	34	auto	0
465TAMBE01	561	562	2018-11-08				auto			83	3.4							2	0			EQM	auto	34	auto	0
465TAMBE01	563	564	2018-11-08				auto			84	3.4							2	0			EQM	auto	34	auto	0
465TAMBE01	565	566	2018-11-08				auto			85	3.4							2	0			EQM	auto	34	auto	0
465TAMBE01	567	568	2018-11-08				auto			86	3.4							2	0			EQM	auto	34	auto	0
465TAMBE01	569	570	2018-11-08				auto			87	3.4							2	0			EQM	auto	34	auto	0
465TAMBE01	571	572	2018-11-08				auto			88	3.4							2	0			EQM	auto	34	auto	0
465TAMBE01	573	574	2018-11-08				auto			89	3.4							2	0			EQM	auto	34	auto	0
465TAMBE01	575	576	2018-11-08				auto			90	3.4							2	0			EQM	auto	34	auto	0
465TAMBE01	577	578	2018-11-08				auto			91	3.4							2	0			EQM	auto	34	auto	0
465TAMBE01	579	580	2018-11-08				auto			92	3.4							2	0			EQM	auto	34	auto	0
465TAMBE01	581	582	2018-11-08				auto			93	3.4							2	0			EQM	auto	34	auto	0
465TAMBE01	583	584	2018-11-08				auto			94	3.4	redo of previous image.						2	0			EQM	auto	34	auto	0
465TAMBE01	585	586	2018-11-08				auto			95	3.4							2	0			EQM	auto	34	auto	0
465TAMBE01	587	588	2018-11-08				auto			96	3.4							2	0			EQM	auto	34	auto	0
465TAMBE01	589	590	2018-11-08				auto			97	3.4							2	0			EQM	auto	34	auto	0
465TAMBE01	591	592	2018-11-08				auto			98	3.4							2	0			EQM	auto	34	auto	0
465TAMBE01	593	594	2018-11-08				auto			99	3.4							2	0			EQM	auto	34	auto	0
465TAMBE01	595	596	2018-11-08				auto			100	3.4							2	0			EQM	auto	34	auto	0
465TAMBE01	597	598	2018-11-08				auto				3.4							2	0
465TAMBE01	599	600	2018-11-08				auto				3.4							2	0
465TAMBE01	601	602	2018-11-08		14:19:11.579000		auto				3.4						26.7	2	0
466TAMBE00	0		2018-11-08			00:42:46.041000	auto				1.35							2	0			EQM	auto	34	auto	0
466TAMBE00	1		2018-11-08				auto											2	0			EQM	auto	34	auto	0
466TAMBE00	2		2018-11-08				auto											2	0			EQM	auto	34	auto	0
466TAMBE00	3		2018-11-08				auto											2	0			EQM	auto	34	auto	0
466TAMBE00	4		2018-11-08				auto											2	0			EQM	auto	34	auto	0
466TAMBE00	5		2018-11-08				auto					466 Images with suffixes 0-5 are test images.						2	0			EQM	auto	34	auto	0
466TAMBE03	0	13	2018-11-08	15:27:09.903000			auto					Script aborted due to computer error. Accidentally commanded the focus between 0-100 mm.						2	0			EQM	auto	25, 34, 63, 79, 86, 100, 110	auto	0
466TAMBE03	14	61	2018-11-08				auto											multiple focus distances	0			EQM	auto	25, 34, 63, 79, 86, 100, 110	auto	0
466TAMBE04	0	55	2018-11-08	15:41:25.542000	15:52:26.326000	00:11:00.784000	auto					Script edited to contain 7 focal lengths.						2	0			EQM	auto	25, 34, 63, 79, 86, 100, 110	auto	0
466TAMBE05	0	6	2018-11-08	15:53:24.793000	15:57:12.056000	00:03:47.263000												2	0			EQM	auto	25, 34, 63, 79, 86, 100, 110	auto	0
466TAMBE07	0	20	2018-11-08	15:58:21.553000	16:10:38.799000	00:12:17.246000												2	0			EQM	auto	34, 63, 100	auto	0-7
466TAMBE03	62	109	2018-11-08	16:18:47.321000	16:25:18.774000	00:06:31.453000												multiple focus distances	1			EQM	auto	25, 34, 63, 79, 86, 100, 110	auto	0
466TAMBE07	21	38	2018-11-08	16:25:59.227000	16:37:40.822000	00:11:41.595000												2	1			EQM	auto	34,63, 100	auto	0-7
466TAMBE00	6		2018-11-08	16:42:47.214000	16:44:17.627000	00:01:30.413000	auto: 154 ms					aborted before filter 4 because florescent lighting was being used.					26.8	2	1			EQM	auto	34	auto	5
466TAMBE07	39	59	2018-11-08	16:46:07.585000	16:54:42.536000	00:08:34.951000												2	1			EQM	auto	34,63, 100	auto	0-7
466TAMBE07	60	80	2018-11-08	16:59:27.444000	17:08:42.638000	00:09:15.194000						07 Re-run without window.						2	0			EQM	auto	34,63, 100	auto	0-7
467TAMBE01	0	143	2018-11-08	17:15:27.528000		00:10:40											27.2	2	0			EQM	auto	continuous	auto	0
467TAMBE01	144	287	2018-11-08			00:10:51																EQM	auto	continuous	auto	0
470TAMBE00	0		2018-11-08				auto					0-4 are test images.										EQM	auto	34	auto	0
470TAMBE00	1		2018-11-08																			EQM	auto	34	auto	0
470TAMBE00	2		2018-11-08																			EQM	auto	34	auto	0
470TAMBE00	3		2018-11-08																			EQM	auto	34	auto	0
470TAMBE00	4		2018-11-08																			EQM	auto	34	auto	0
470TAMBE01	0	13	2018-11-08	17:56:18.822000	18:00:33.033000	00:04:14.211000					2.202	Only two images taken per filter. No image taken for best focus +30 mm.										EQM	auto	25, 34, 63, 79, 86, 100, 110	auto	0-7
470TAMBE02	0	20	2018-11-08	18:07:42.301000	18:13:30.176000	00:05:47.875000																EQM	auto	63	auto	0-7
470TAMBE00	5	7	2018-11-08	18:16:51.660000			auto				5.06	Test image for 100 mm zoom. Autofocus failed.										EQM	auto	100	auto	0
470TAMBE00	8		2018-11-08	18:19:38.833000	18:20:21.981000	00:00:43.148000																EQM	auto	100	auto	0
470TAMBE00	9		2018-11-08	18:21:44.879000	18:21:59.608000	00:00:14.729000																EQM	auto	100	auto	0
470TAMBE00	10		2018-11-08	18:22:36.104000	18:23:10.728000						5.1											EQM	auto	100	auto	0
470TAMBE03	0	20	2018-11-08	18:26:36.191000	18:32:53.509000	00:06:17.318000																EQM	auto	100	auto	0-7
491TAMBE00	0		2018-11-08	18:38:03.363000	18:39:22.963000		auto					Autofocus failed.										EQM	auto	34	auto	0
491TAMBE00	1		2018-11-08	18:41:31.005000																		EQM	auto	34	auto	0
491TAMBE00	2		2018-11-08																			EQM	auto	34	auto	0
491TAMBE00	3		2018-11-08	18:42:40.442000	18:42:45.241000	00:00:04.799000																EQM	auto	34	auto	0
491TAMBE00	4		2018-11-08																			EQM	auto	34	auto	0
491TAMBE00	5		2018-11-08																			EQM	auto	34	auto	0
491TAMBE00	6		2018-11-08																			EQM	auto	34	auto	0
491TAMBE00	7		2018-11-08																			EQM	auto	34	auto	0
491TAMBE00	8		2018-11-08																			EQM	auto	34	auto	0
491TAMBE00	9		2018-11-08								2.36											EQM	auto	34	auto	0
491TAMBE00	10		2018-11-08									Autofocus test image.										EQM	auto	34	auto	0
491TAMBE00	11		2018-11-08									Sub-frame test image.										EQM	auto	34	auto	0
491TAMBE00	12		2018-11-08									Full board image.										EQM	auto	34	auto	0
491TAMBE00	13		2018-11-08									Re-do of full board image. Flourescent lights turned off.										EQM	auto	34	auto	0
491TAMBE00	14		2018-11-08									Auto-exposure sub-frame test 2.										EQM	auto	34	auto	0
491TAMBE00	15		2018-11-08																			EQM	auto	34	auto	0
491TAMBE00	16		2018-11-08									Full-board image.										EQM	auto	34	auto	0
491TAMBE01	0	41	2018-11-08	18:58:21.739000	19:01:22.371000	00:03:00.632000																EQM	auto	34	auto	0-7
491TAMBE00	0		2018-11-09																			EQM	auto	34	auto	0
491TAMBE00	1		2018-11-09				auto					Test image of subframe autoexposure of white square.										EQM	auto	34	auto	0
491TAMBE01	0	41	2018-11-09	09:25:35.129000	09:28:10.821000	00:02:35.692000																EQM	auto	34	auto	0-7
491TAMBE00	2		2018-11-09								4.9	Target moved to distance of 4.9 m. Lights 1.8 m from target. Overhead flourescent lights on for previous test.					25.9					EQM	auto	100	auto	0
491TAMBE00	3		2018-11-09								4.9											EQM	auto	63	auto	0
491TAMBE00	4		2018-11-09								4.9											EQM	auto	63	auto	0
491TAMBE00	5		2018-11-09								4.9											EQM	auto	63	auto	0
491TAMBE00	6		2018-11-09				auto				4.9	Autofocus failed.										EQM	auto	63	auto	0
491TAMBE00	7		2018-11-09				auto				4.9	Re-attempting autofocus.										EQM	auto	63	auto	0
491TAMBE00	8		2018-11-09								4.9	sub-frame.										EQM	auto	63	auto	0
491TAMBE01	42	48	2018-11-09	09:46:49.634000	09:48:01.688000						4.9	Script aborted. Light caught in frame of image.										EQM	auto	63	auto	0-7
491TAMBE01	49	90	2018-11-09	09:48:38.925000	09:52:50.841000	00:04:11.916000					4.9											EQM	auto	63	auto	0-7
491TAMBE01	91	103	2018-11-09	09:55:21.381000	09:57:38.357000	00:02:16.976000					4.9	Script aborted. Lights went out while script was running. Script completed imaging for filters 0-1.										EQM	auto	63	auto	0-1
491TAMBE01	104	133	2018-11-09	09:59:57.274000	10:03:19.604000	00:03:22.330000					4.9	Starting script at filter 2. Autofocus failed for filters 6 and 7, but produced nearly focused images. Distance to target measured at 4.8 m, 0.1 m closer than original measurement.										EQM	auto	63	auto	2018-02-07

## Sheet: Tables
Scale Factor	1
Flux Level	Recommended Flux	Recalculated Flux	Units
Flux1	1	1	mW/cm2/sr
Flux2	1.5	1.5	mW/cm2/sr
Flux3	2	2	mW/cm2/sr
Flux4	3	3	mW/cm2/sr
Flux5	4	4	mW/cm2/sr
Flux6	6	6	mW/cm2/sr
Flux7	8	8	mW/cm2/sr
Flux8	10	10	mW/cm2/sr
Flux Level	Time0	Time1	Time2	Time3	Time4	Time5	Time6	Time7	Time8	Time9
Flux1	0	2	4	6	8	10	12	18	30	0
Flux2	0	2	2.5	4	6	10	12	15	18	0
Flux3	0	1	1.5	2	2.5	4	6	10	12	0
Flux4	0	1	1.5	2	2.5	4	6	8	10	0
Flux5	0	0.3	0.5	1	1.5	2	2.5	4	6	0
Flux6	0	0.3	0.5	1	1.3	1.5	2	4	6	0
Flux7	0	0.3	0.5	1	1.3	1.5	2	2.5	4	0
Flux8	0	0.3	0.5	1	1.3	1.5	2	2.5	4	0
Zoom Position	Value [mm]
Z1	25.6
Z2	61.8
Z3	100
Focus	Value [m]
Near
Mid
Far
Filter
R0
R1
R2
R3
R4
R5
R6
R7
