# Supplementary material for: Pre-Flight Calibration of the Mars 2020 Rover Mastcam Zoom (Mastcam-Z) Multispectral, Stereoscopic Imager
Source: Space Sci Rev. 2021 Feb 18;217(2):29. doi: 10.1007/s11214-021-00795-x (PMC7892537; doi:10.1007/s11214-021-00795-x)
Supplement: Supplementary file 1 — (ZIP 98.6 MB) [file 11214_2021_795_MOESM1_ESM.zip › Image_Log_47.xlsx]

## Sheet: Log
Prefix	First Suffix	Last Suffix	Date	Start Time	End Time	Duration	ABORTED NOTES	Illumination Sources and Placement	Target Name	Metrology Notes and Target Placement	Window On [0,1]	Target Placement [C,L,R]	Target-Port Distance [m]	Port-MCZ Distance [m]	Target Position	Photo ID	IS-MCZ Distance [m]	Lab Temp. [°C]	MCZ Temp. [°C]	Test Notes	Image Note	Test Number	Test Envi. Code	Camera	Part Number	Frames per Stack	Total Frames	Subframe	Filters	FLs [mm]	FDs [m]	ETs [ms,%,DN8]
473TEMPR00	0	30	2019-04-26	22:24:49.422000	23:09:09.265000	00:44:19.843000			MTF_SN005		1	C	2	0.38			-	amb	-5	setup images		473	TEMP	R	0	1	31	full	0	63	autofocus	0.6
473TN10R03	0	3	2019-04-26			00:00:00			MTF_SN005		1	C	2	0.38			-	amb	-5	setup images		473	TN10	R	3	1	4	full	0	63	autofocus	0.6
473TEMPR00	31	33	2019-04-27	12:00:00	12:13:00	00:13:00			MTF_SN005		1	C	1.63	0.38			-	amb	-3	setup images		473	TEMP	R	0	1	3	full	0	63	autofocus	0.6
492TN10R06	0	6	2019-04-27	12:20:00	12:22:00	00:02:00	Scripts ABORTED - Target bumped	Halogen lamps around target	MTF_SN005	Target in front of TVAC chamber, aligned to right eye	1	C	1.65	0.38			-	amb	-3.44		TARGET=MTF_SN005	492	TN10	R	6	1	6	full	0	63	autofocus	0.6
492TN10R06	7	48	2019-04-27	12:23:00	12:32:00	00:09:00		Halogen lamps around target	MTF_SN005	Target in front of TVAC chamber, aligned to right eye	1	C	1.65	0.38			-	amb	-2.9	Filter 6 fails due to insufficient range of autoexposure	TARGET=MTF_SN005	492	TN10	R	6	1	6	full	0-6	63	autofocus	0.6
492TN10R06	49	54	2019-04-27	12:32:00	12:35:00	00:03:00		Halogen lamps around target	MTF_SN005	Target in front of TVAC chamber, aligned to right eye	1	C	1.64	0.38			-	amb		Re-acquiring filter 6	TARGET=MTF_SN005	492	TN10	R	6				0-6	63
473TEMPL00	0	8	2019-04-27	12:40:00	12:53:00	00:13:00		Halogen lamps around target	MTF_SN005	Target in front of TVAC chamber, aligning to left eye	1	C	1.65	0.38			-	amb	-6	Aligment images for left eye, camera temp moved from -10 to -6 during test setup images	TARGET=MTF_SN005	473	TEMP	L	0	1			0	63
492TN10L06	0	41	2019-04-27	12:54:00	01:01:00	1899-12-29 12:07:00		Halogen lamps around target	MTF_SN005	Target in front of TVAC chamber, aligned to left eye	1	C	1.65	0.38			-	amb	-6	Moved target up slightly after first filt 0 frame	TARGET=MTF_SN005	492	TN10	L	6				0-6	63
472TN10L00	0	5	2019-04-27	13:09:00	13:16:00	00:07:00		Halogen lamps around target	MTF_SN005		1	C	2.92	0.38			-			Adjusting target for image alignment				L	0
492TN10L07	0	10	2019-04-27	13:16:00	13:21:00	00:05:00	Scripts ABORTED - Target moved mid script	Halogen lamps around target	MTF_SN005	Target in front of TVAC chamber, aligned to left eye	1	C	2.92	0.38			-	amb		Target moved mid script, aborted	TARGET=MTF_SN005	492	TN10	L	7
492TN10L07	11	11	2019-04-27	13:23:00	13:23:00	00:00:00		Halogen lamps around target	MTF_SN005	Target in front of TVAC chamber, aligned to left eye	1	C	2.92	0.38			-	amb		Test image to check target alignment	TARGET=MTF_SN005	492	TN10	L	7					0-6
492TN10L07	12	49	2019-04-27	13:25:00	13:32:00	00:07:00	Script ABORTED on Filter 6 - autofocus failed	Halogen lamps around target	MTF_SN005	Target in front of TVAC chamber, aligned to left eye	1	C	2.92	0.38			-	amb	-5.07	Re-running script	TARGET=MTF_SN005	492	TN10	L	7					0-6
492TN10L07	50	51	2019-04-27	13:33:00	13:34:00	00:01:00	Script ABORTED on Filter 6 - autofocus failed	Halogen lamps around target	MTF_SN005	Target in front of TVAC chamber, aligned to left eye	1	C	2.92	0.38			-	amb		Re-acquiring data for filter 6	TARGET=MTF_SN005	492	TN10	L	7					6
492TN10L07	52	52	2019-04-27	13:35:00	13:37:00	00:02:00	Script ABORTED on Filter 6 - autofocus failed	Halogen lamps around target	MTF_SN005	Target in front of TVAC chamber, aligned to left eye	1	C	2.92	0.38			-	amb		Re-acquiring data for filter 6	TARGET=MTF_SN005	492	TN10	L	7					6
492TN10L07	52	55	2019-04-27	13:37:00	13:40:00	00:03:00	Script ABORTED on Filter 6 - autofocus failed	Halogen lamps around target	MTF_SN005	Target in front of TVAC chamber, aligned to left eye	1	C	2.92	0.38			-	amb		Test images for diagnostic	TARGET=MTF_SN005	492	TN10	L	7
492TN10L07	56	57	2019-04-27	13:40:00	13:40:00	00:00:00	Scipt ABORTED on Filter 6	Halogen lamps around target	MTF_SN005	Target in front of TVAC chamber, aligned to left eye	1	C	2.92	0.38			-	amb		Autofocus succesful, but image not in focus	TARGET=MTF_SN005	492	TN10	L	7
	57	58	2019-04-27	13:42:00	13:48:00	00:06:00														Re-homing the focus motor and test imaging
492TN10L07	59	61	2019-04-27	13:51:00		1899-12-29 10:09:00	Script ABORTED - image not focused	Halogen lamps around target	MTF_SN005	Target in front of TVAC chamber, aligned to left eye	1	C	2.92	0.38			-	amb
492TN10L07	62	70	2019-04-27			00:00:00														Manual test imaging
492TN10L07	71	72	2019-04-27			00:00:00														Focus=2730, manually commanded after visual inspection of images, focus position should not be trusted, test images	TARGET=MTF_SN005
492TN10L07	73	77	2019-04-27	14:02:00	14:04:00	00:02:00		Halogen lamps around target	MTF_SN005	Target in front of TVAC chamber, aligned to left eye	1	C	2.92	0.38			-	amb		Focus=2730, manually commanded after visual inspection of images, focus position should not be trusted	TARGET=MTF_SN005	492	TN10	L	7
492TN10R06	55	62	2019-04-27	14:09:00	14:15:00	00:06:00		Halogen lamps around target	MTF_SN005	Target in front of TVAC chamber, aligning to right eye	1	C	2.92	0.38			-	amb		Test images for alignment	TARGET=MTF_SN005	492	TN10	R	6
492TN10R00	0	1	2019-04-27	14:16:00	14:55:00	00:39:00		Halogen lamps around target	MTF_SN005	Target in front of TVAC chamber, aligning to right eye	1	C	3.01	0.38			-	amb		Further test images for alignment, prefix changed, autofocus failing on second camera clear filter	TARGET=MTF_SN005	492	TN10	R	0
492TN10R07	0	41	2019-04-27	15:00:00	15:11:00	00:11:00		Halogen lamps around target	MTF_SN005	Target in front of TVAC chamber, aligned to right eye	1	C	3.01	0.38			-	amb	-2.5	7 filters, stack of 5, with autoexposure	TARGET=MTF_SN005	492	TN10	R	7
492TN10R00	2	9	4/272019	15:13:00	15:33:00	00:20:00		Halogen lamps around target	MTF_SN007		1	C	2.95	0.38			-	amb	-3.1	testing images, TARGET note may be incorrect (may be MTF_SN005 not MTF_SN007)	TARGET=MTF_SN007	492	TN10	R	0
492TN10R05	0	26	2019-04-27	15:37:00	15:42:00	00:05:00	Script ABORTED - Failed at Filter 4	Halogen lamps around target	MTF_SN007	Target in front of TVAC chamber, aligned to right eye	1	C	2.95	0.38			-	amb		7 filters, stack of 5, with autoexposure, failed at filter 4	TARGET=MTF_SN007	492	TN10	R	5
492TN10R05	27	44	2019-04-27	15:46:00	15:51:00	00:05:00		Halogen lamps around target	MTF_SN007	Target in front of TVAC chamber, aligned to right eye	1	C	2.95	0.38			-	amb	-3	3 filters, stack of 5, picking up at filter 4	TARGET=MTF_SN007	492	TN10	R	5
492TN10L00	0	2	2019-04-27	15:56:00	16:04:00	00:08:00		Halogen lamps around target	MTF_SN007	Target in front of TVAC chamber, aligning to left eye	1	C	2.89	0.38			-	amb		test images for alignment	TARGET=MTF_SN007	492	TN10	L	0
492TN10L05	0	41	2019-04-27	16:06:00	14:18:00	1899-12-29 22:12:00		Halogen lamps around target	MTF_SN007	Target in front of TVAC chamber, aligned to left eye	1	C	2.89	0.38			-	amb	-5.6	7 filters, stack of 5, with autoexposure	TARGET=MTF_SN007	492	TN10	L	5
491TAMBL00	0	3	2019-04-30	12:43:00	13:01:00	00:18:00		Halogen lamps around target	MTF_SN007	Target in front of TVAC chamber, aligned to left eye	1	C	2.5	0.2			-		28.5		TARGET=MTF_SN007			L
491TAMBL05	0	27	2019-04-30	13:19:40.341000	13:28:12.725000	00:08:32.384000			MTF_SN007	Target in front of TVAC chamber, aligned to left eye	1	C	2.5	0.2			-		28.5		TARGET=MTF_SN007			L
491TAMBR00	0	1	2019-04-30	13:26:40.175000	13:52:00	00:25:19.825000			MTF_SN007				2.5	0.2			-		29.3					R
491TAMBL05	28	55	2019-04-30	13:48:31	13:54:22.771000	00:05:51.771000			MTF_SN007	Target in front of TVAC chamber, aligned to left eye	1	C	2.5	0.2			-		28.5		TARGET=MTF_SN007			L
491TAMBR05	0	27	2019-04-30	13:59:34.969000	14:11:45.292000	00:12:10.323000			MTF_SN007	Target in front of TVAC chamber, aligned to left eye	1	C	2.706	0.2			-		28.5		TARGET=MTF_SN007			R
491TAMBR05	28	31	2019-04-30	14:13:04.659000		1899-12-29 09:46:55			MTF_SN007	Target in front of TVAC chamber, aligned to left eye	1	C	2.706	0.2			-		28.5	image 31 is last image noted by camera operator	TARGET=MTF_SN007			R
491TAMBL00	4	6	2019-04-30	14:25:34.572000		1899-12-29 09:34:25		Halogen lamps around target	MTF_SN005	Target in front of TVAC chamber, aligned to left eye	1	C		0.2			-		28.5		TARGET=MTF_SN007			L
491TAMBR00	2	12	2019-04-30	14:40:14.777000	14:52:07.458000	00:11:52.681000			MTF_SN005					0.2			-				TARGET=MTF_SN005			R
491TAMBR06	0	27	2019-04-30	14:56:39.456000	15:07:15.501000	00:10:36.045000			MTF_SN005	Target in front of TVAC chamber, aligned to left eye	1	C	1.718	0.38			-		30.3		TARGET=MTF_SN005			R
491TAMBL00	7	11	2019-04-30	15:12:54.591000	15:18:40.412000	00:05:45.821000			MTF_SN005					0.38			-				TARGET=MTF_SN005
491TAMBL06	0	27	2019-04-30	15:22:24.315000	15:31:03.243000	00:08:38.928000			MTF_SN005				1.63	0.38			-		29.7		TARGET=MTF_SN005
491TAMBL00	12	14	2019-04-30	15:37:18.085000	15:44:13.099000	00:06:55.014000			MTF_SN005				2.96	0.38			-		29.8		TARGET=MTF_SN005
491TAMBL07	0	27	2019-04-30	15:46:00.728000	16:00:00	00:13:59.272000			MTF_SN005				2.96	0.38			-		29.8	Auto focus failed on filter 6, people walking behind target
491TAMBL07	28	31	2019-04-30	16:02:00	16:03:30	00:01:30			MTF_SN005				2.96	0.38					29.8	rerun of filter 6
491TAMBL07	32	35	2019-04-30	16:04:25.758000	16:07:12.908000	00:02:47.150000			MTF_SN005				2.96	0.38					29.8	out of focus again, people walking behind target in blue coats
491TAMBL07	36	39	2019-04-30	16:08:27.719000	16:08:34.776000	00:00:07.057000			MTF_SN005				2.96	0.38					29.8	autofocus successful
491TAMBR00	13	15	2019-04-30	16:16:21.755000		1899-12-29 07:43:38			MTF_SN005				2.96	0.38
491TAMBR07	0	27	2019-04-30	16:26:00	16:43:07.815000	00:17:07.815000			MTF_SN005				2.885	0.38					30.7
491TAMBR07	28	35	2019-04-30																30.7
471TAMBL00	4	25	2019-05-03	17:52:09.332000	17:53:34.284000	00:01:24.952000			DEPTH_SN007				2						24.3	Target has associated metrology but was in backwards orientation
471TAMBR00	0	21	2019-05-03	17:50:18.605000	17:51:46.376000	00:01:27.771000			DEPTH_SN007				2						24.9
471TAMBL00	26	47	2019-05-03	18:20:55.816000	18:22:22.306000	00:01:26.490000			DEPTH_SN007				2						24.6	Rotating target 90 degrees clockwise
471TAMBR00	22	43	2019-05-03	missed	18:22:14.104000				DEPTH_SN007				2						25.1
471TAMBR00	44	44	2019-05-03	18:55:45.156000	18:56:11.424000	00:00:26.268000			MTF_SN007				2.008						24.8	Switching targets, testing blue lamps. Incandescent one is currently on. Autoexposure, full frame, both cameras. Autoexposure 453.3ms
471TAMBL00	48	48	2019-05-03	18:55:59.633000	18:56:30.494000	00:00:30.861000			MTF_SN007				2.008						24.4	Autoexposure 191.3 ms
471TAMBR00	45	45	2019-05-03	18:58:30.338000	18:59:14.617000	00:00:44.279000			MTF_SN007				2.008						24.9	Under LED light. Autoexposure 10000ms
471TAMBL00	49	49	2019-05-03	18:58:35.301000	18:59:03.546000	00:00:28.245000			MTF_SN007				2.008						24.5	Under LED light. Autoexposure 3200ms
471TAMBR00	46	46	2019-05-03	19:05:09.853000	19:05:41.891000	00:00:32.038000			MTF_SN007				2.008						24.9	Back to incandescent light. Images of setup with handheld camera 20-24. MTF manager failed to find chart orientation. Decided to try moving target back.
471TAMBL00	50	50	2019-05-03	19:05:13.391000	19:05:35.555000	00:00:22.164000			MTF_SN007				2.008						24.5	Back to incandescent light. Images of setup with handheld camera 20-24. MTF manager failed to find chart orientation. Decided to try moving target back.
471TAMBR00	47	47	2019-05-03	19:19:18	19:20:08.042000	00:00:50.042000			MTF_SN007				2.43						24.9	Autofocus. MTF manager found a solution but it was rolled 2.84 deg counterclockwise and slightly out of camera FOV.
471TAMBL00	51	51	2019-05-03	19:19:23.194000	19:20:13.624000	00:00:50.430000			MTF_SN007				2.43						24.4	Autofocus. MTF manager found a solution but it was rolled 2.84 deg counterclockwise and slightly out of camera FOV.
471TAMBR00	48	48	2019-05-03	19:27:57.127000	19:28:20.094000	00:00:22.967000			MTF_SN007				2.43						24.9	Use previous test's focus. Pitch and yaw values are still above 2 degrees, not ideal. Adjusting leg lengths.
471TAMBL00	52	52	2019-05-03	19:28:02.987000	19:28:25.063000	00:00:22.076000			MTF_SN007				2.43						24.4	Use previous test's focus. Pitch and yaw values are still above 2 degrees, not ideal. Adjusting leg lengths.
471TAMBR00	49	49	2019-05-03	19:43:00	19:43:04.308000	00:00:04.308000			MTF_SN007				2.43						24.9	Manually setting exposure to save time; further adjusting tripod
471TAMBL00	53	53	2019-05-03	19:43:02	19:43:05.766000	00:00:03.766000			MTF_SN007				2.43						24.4	Manually setting exposure to save time; further adjusting tripod
471TAMBR00	50	50	2019-05-03	19:53:16.848000	19:53:25.230000	00:00:08.382000			MTF_SN007				2.43						24.9	Roll, pitch, and yaw values still above 1 degree; putting spacers under front 2 legs
471TAMBL00	54	54	2019-05-03	19:53:19.745000	19:53:34.242000	00:00:14.497000			MTF_SN007				2.43						24.4	Roll, pitch, and yaw values still above 1 degree; putting spacers under front 2 legs
471TAMBR00	51	51	2019-05-03	20:14:11.089000	20:14:24.772000	00:00:13.683000			MTF_SN007				2.55						24.8	Swapped target onto a new tripod with a ball mount that will make adjustment easier.
471TAMBL00	55	55	2019-05-03	20:14:15.981000	20:14:28.506000	00:00:12.525000			MTF_SN007				2.55						24.3	Swapped target onto a new tripod with a ball mount that will make adjustment easier. Target did not fill left camera FOV. Adjusting.
471TAMBR00	52	52	2019-05-03	20:17:56.144000	20:18:03.242000	00:00:07.098000			MTF_SN007				2.55						24.8	Now target is too far to right and is not filling right FOV. But judged to be OK because getting orientation data. Yaw and roll are fine, need to adjust pitch.
471TAMBL00	56	56	2019-05-03	20:17:59.048000	20:18:12.040000	00:00:12.992000			MTF_SN007				2.55						24.3	Now target is too far to right and is not filling right FOV. But judged to be OK because getting orientation data. Yaw and roll are fine, need to adjust pitch.
471TAMBR00	53	53	2019-05-03	20:22:38.003000	20:22:44.917000	00:00:06.914000			MTF_SN007				2.55						24.8	Alignment was good except yaw out of bounds on left side
471TAMBL00	57	57	2019-05-03	20:22:40.416000	20:22:55.751000	00:00:15.335000			MTF_SN007				2.55						24.4	Alignment was good except yaw out of bounds on left side
471TAMBR00	54	54	2019-05-03	20:27:30.673000	20:27:38.511000	00:00:07.838000			MTF_SN007				2.55						24.9	YAY WE ARE WITHIN TOLERANCES
471TAMBL00	58	58	2019-05-03	20:27:34.297000	20:27:45.896000	00:00:11.599000			MTF_SN007				2.55						24.4	YAY WE ARE WITHIN TOLERANCES
491TAMBR05	32	59	2019-05-03	20:35:59.796000	20:46:51.076000	00:10:51.280000			MTF_SN007				2.55						25.1	Autofocus failed on most filters. Successful filters: 0, Barely successful: 1, Failed filters: 2-6
491TAMBL05	56	83	2019-05-03	20:36:04	20:44:16	00:08:12			MTF_SN007				2.55						24.6	Autofocus failed on some filters. Successful filters: 0,3-6. Failed filters: 1,2
491TAMBR05	60	87	2019-05-03	1899-12-29 21:17:43	21:29:15.221000	1900-01-01 00:11:31			MTF_SN007				2.55						24.6	Some confusion over the procedure. It appears there is a typo on a script name. Two actions being taken. Rerun this script with updated seed values to attempt success on autofocus on filters that failed on previous attempt. Then, disregarding procedure, go to prefix 471 rather than 491 for next experiment. All Autofocus succeeded on all filters.
491TAMBL05	84	111	2019-05-03	1899-12-29 21:17:48	21:26:16.156000	1900-01-01 00:08:27			MTF_SN007				2.55						24.2	Some confusion over the procedure. It appears there is a typo on a script name. Two actions being taken. Rerun this script with updated seed values to attempt success on autofocus on filters that failed on previous attempt. Then, disregarding procedure, go to prefix 471 rather than 491 for next experiment. All Autofocus succeeded on all filters.
471TAMBR09			2019-05-03				Aborted because BAD MECH -- focus would have been within a disallowed range		MTF_SN007				2.55							Have added red lamp because of long exposure times on infrared filters.
471TAMBL09			2019-05-03	21:34:40.924000			Aborted because BAD MECH -- focus would have been within a disallowed range		MTF_SN007				2.55							Have added red lamp because of long exposure times on infrared filters.
471TAMBL09			2019-05-03	21:42:16.676000			Aborted because BAD MECH -- focus would have been within a disallowed range		MTF_SN007				2.55							Have made changes to script to avoid BAD MECH errors but they were not successful
471TAMBL09	0	15	2019-05-03	21:59:59.379000	22:01:31.401000	00:01:32.022000			MTF_SN007				2.55						24.2	Succesful test
471TAMBR09			2019-05-03	22:04:12.688000			Aborted because BAD MECH -- focus would have been within a disallowed range		MTF_SN007				2.55							Received warning, no images; fixed for next test run
471TAMBR09	0	14	2019-05-03	22:06:35.363000	22:08:11.226000	00:01:35.863000			MTF_SN007				2.55						24.5	Successful test
471TAMBR00	55	55	2019-05-03	22:56:30	22:57:22.546000	00:00:52.546000			MTF_SN007				2.98						24.1	Lights off. Moving focus to 63mm. Imaged setup with handheld camera, images 33-37. Only a small part of target visible.
471TAMBL00	59	59	2019-05-03	22:56:34.395000	22:57:32.876000	00:00:58.481000			MTF_SN007				2.98						23.7	Lights off. Moving focus to 63mm. Imaged setup with handheld camera, images 33-37. Only a small part of target visible.
471TAMBR00	56	56	2019-05-03	23:03:52.964000	23:04:33.979000	00:00:41.015000			MTF_SN007				3.993						24.3	Autofocus worked but MTF manager failed to find a solution
471TAMBL00	60	60	2019-05-03	23:03:59.340000	23:04:45.587000	00:00:46.247000			MTF_SN007				3.993						24.2	Failed to autofocus because of bad seed value
471TAMBR00	57	57	2019-05-03	23:13:17.762000	23:13:54.457000	00:00:36.695000			MTF_SN007				4.5						24.4	Pitch inaccurate; moving target back and left to get more in frame
471TAMBL00	61	61	2019-05-03	23:13:21.593000	23:14:06.384000	00:00:44.791000			MTF_SN007				4.5						24	Success
471TAMBR00	58	58	2019-05-03	23:23:57.302000	23:24:31.713000	00:00:34.411000			MTF_SN007				4.68						24.3	MTF manager found a solution within tolerances.
471TAMBL00	62	62	2019-05-03	23:24:00.597000	23:24:41.909000	00:00:41.312000			MTF_SN007				4.68						23.9	MTF manager found a solution but yaw is out of tolerance
471TAMBR00	59	59	2019-05-03	23:32:12.316000	23:32:26.988000	00:00:14.672000			MTF_SN007				4.68						24.3	Best aligned target that has ever existed
471TAMBL00	63	63	2019-05-03	23:32:15.044000	23:32:34.971000	00:00:19.927000			MTF_SN007				4.68						23.8	Best aligned target that has ever existed
491TAMBR06	28	55	2019-05-03	23:55:10.246000	1900-01-01 00:02:40	00:07:30			MTF_SN007				4.68						missed	Lamps on. Focus failed on filter 1 and 2.
491TAMBL06	28	55	2019-05-03	23:55:17.531000	00:02:27.802000	1899-12-29 00:07:10			MTF_SN007				4.68						24.5	Lamps on. Focus failed on filter 6.
491TAMBR06	56	83	2019-05-03	00:13:32.190000	00:21:53.892000	00:08:21.702000			MTF_SN007				4.68						25.1	Successful test
491TAMBL06	56	83	2019-05-03	00:13:35.614000	00:21:40.409000	00:08:04.795000			MTF_SN007				4.68						24.7	Focus failed on filter 6. Behavior of autofocus on this filter is not understood. Will revisit tomorrow.
471TAMBR10	0	16	2019-05-03	00:28:54.081000	00:30:30.843000	00:01:36.762000			MTF_SN007				4.68						24.9	Test ran unexpectedly fast compared to expectation of 16 minutes given in procedure. Imaged setup with handheld camera, images 54-56.
471TAMBL10	0	16	2019-05-03	00:28:57.148000	00:30:39.905000	00:01:42.757000			MTF_SN007				4.68						24.4	Test ran unexpectedly fast compared to expectation of 16 minutes given in procedure. Imaged setup with handheld camera, images 54-56.
																				- Christian entered the clean room without boot covers, exited to put them on, then went back in.
471TAMBL00		64	2019-05-04	09:20:49.911000	09:21:45.818000	00:00:55.907000			MTF_SN007				4.68			65			20.9	Successful Test
471TAMBL30	0	132	2019-05-04	09:26:45.346000	09:37:45.842000	00:11:00.496000			MTF_SN007				4.68			65			23.6	Focused at 2466 - new script written this morning - filters 0 through 6
471TAMBL00		65	2019-05-04	10:10:44.334000	10:11:34.073000	00:00:49.739000			MTF_SN005				2.32			69			23.3	Test image - 63mm - scene 4 - blue bulb failed at 9:53, switching out with blue led
471TAMBL00		66	2019-05-04	10:14:00.602000					MTF_SN005				1.88			69				Test image, target reoriented, 3 degrees counter clockwise
471TAMBL00		67	2019-05-04	10:16:42.648000	10:17:28.528000	00:00:45.880000			MTF_SN005				1.88			69			23.5	Test image, Target rotated 3 degrees counter clockwise	MTF values failed, Cal lead decided to go with values
471TAMBL30	133	265	2019-05-04	10:24:20.051000	10:35:28.522000	00:11:08.471000			MTF_SN005				1.88			69			24	Script updated with best focus position
471TAMBR00		60	2019-05-04	10:41:16.297000	10:41:50.970000	00:00:34.673000			MTF_SN005				1.88		Moved 9 inches to the right	79				Test Image - 63mm zoom auto focus - auto focus questionable
471TAMBR00		61	2019-05-04	10:44:16.461000	10:44:58.698000	00:00:42.237000			MTF_SN005				1.88			79				Changed auto focus setting - focus better - MTF good, 0.2 - 2 - Cal lead determined orientation ok
471TAMBR31	61	180	2019-05-04	10:52:03.787000	11:12:52.535000	00:20:48.748000			MTF_SN005				1.88			79			25	MTF failed, Cal lead determined it was ok - running filters 0 - 6 - 1
471TAMBL00		68	2019-05-04	11:27:26					MTF_SN007				7.68		Back of room	83			24.3	100mm - scene 8 - another LED light set up - very high MTF values
471TAMBL30	266	398	2019-05-04	11:33:57	11:45:03.070000	00:11:06.070000			MTF_SN007				7.68			83			24.9	Script updated with best focus position - Cal Lead validated data set
471TAMBR00		62	2019-05-04	11:36:26.459000	11:38:06.469000	00:01:40.010000			MTF_SN007				7.68			83			25	Test image 100m
471TAMBR00		63	2019-05-04	11:38:10					MTF_SN007				7.68			83				Slightly delayed start time value - a couple seconds
471TAMBR00		64	2019-05-04	11:52:43.305000	11:53:05.378000	00:00:22.073000			MTF_SN007				7.68		Back of room, re adjusted for right camera	92
471TAMBR00		65	2019-05-04	11:56:19.007000	11:56:26.423000	00:00:07.416000			MTF_SN007				7.68		2 degree pitch 2 degree yaw, left side towards, right side away from window	95				No mech
471TAMBR00		66	2019-05-04	12:00:06.956000	12:00:16	00:00:09.044000			MTF_SN007				7.68		Pitch readjusted to opposite position, right side foreward, top towards window - yaw good	96				No mech
471TAMBR00		67	2019-05-04	12:06:09.787000	12:06:19.743000	00:00:09.956000			MTF_SN007				7.68		Pitch 3 degrees away from control room, yaw increased left towards window	96				Normalized illumination gradient - No mech - change of communication, don't say pitch or yaw, give directions
471TAMBR00		68	2019-05-04	12:12:30.723000	12:12:51.892000	00:00:21.169000			MTF_SN007				7.68			96				No mech - angles good
471TAMBR31	181	368	2019-05-04	12:15:17.804000	12:34:27 PM ABORTED SCRIPT				MTF_SN007				7.68			96				Future images require halogen lights closer to target - SCRIPT ABORTED
471TAMBR31		369	2019-05-04	12:37:24.995000					MTF_SN007				7.68			96				100mm filter 5 - Test
471TAMBR00		69	2019-05-04	12:40:51.901000	12:41:15.152000	00:00:23.251000			MTF_SN007				7.68			96				Lights moved closer to target
471TAMBR31	370	471	2019-05-04	12:43:16.440000	12:52:16.829000	00:09:00.389000			MTF_SN007				7.68			96			24.1
471TAMBL00		69	2019-05-07	20:41:40.423000					Siemen Star				2.4						24.5	100mm zoom. 208
471TAMBL00		70	2019-05-07	20:46:10.178000	20:46:39.703000	00:00:29.525000			Siemen Star				2.4						24.7
471TAMBL00		71	2019-05-07	20:50:07.021000	20:50:15.136000	00:00:08.115000			Siemen Star				2.4						24.5
471TAMBL30	399	427	2019-05-07	20:57:53.783000	ABORT				Siemen Star				2.4						24.7	zoom 100. rerun with light on.
471TAMBL30	428	560	2019-05-07	21:03:27.441000	21:13:25.749000	00:09:58.308000			Siemen Star				2.4						24.8	photos 209-210
471TAMBL00		72	2019-05-07	21:20:08.129000	21:21:00.546000	00:00:52.417000			Siemen Star				2.4						24.8	63mm
471TAMBL30	561	693	2019-05-07	21:23:54.598000	21:33:28.162000	00:09:33.564000			Siemen Star				2.4						25
471TAMBL00		73	2019-05-07	21:38:01.691000	21:38:51.276000	00:00:49.585000			Siemen Star				2.4						24.7	34mm
471TAMBL30	694	812	2019-05-07	21:48:11.336000	21:56:53.573000	00:08:42.237000			Siemen Star				2.4						24.7
471TAMBR00		70	2019-05-07	21:59:40.808000	22:00:19.868000	00:00:39.060000			Siemen Star				2.4						24.8
471TAMBR00		71	2019-05-07	22:02:15.067000	22:02:56.924000	00:00:41.857000			Siemen Star				2.4						24.9
471TAMBR00		72	2019-05-07	22:06:47.542000	22:06:51.474000	00:00:03.932000			Siemen Star				2.4						25.1
471TAMBR31	472	693	2019-05-07	22:21:04.282000	22:39:04.997000	00:18:00.715000			Siemen Star				2.4						25.3	shards of latex on the floor?
471TAMBR00		73	2019-05-07	22:42:46.861000	22:43:45.930000	00:00:59.069000			Siemen Star				2.5						24.8	34mm
471TAMBR31	694	915	2019-05-07	22:58:29.403000	23:15:04.978000	00:16:35.575000			Siemen Star				2.5						25.1	34mm Photo numbers 211, 212, 213.

## Sheet: Tables
Scale Factor	1
Flux Level	Recommended Flux	Recalculated Flux	Units
Flux1	1	1	mW/cm2/sr
Flux2	1.5	1.5	mW/cm2/sr
Flux3	2	2	mW/cm2/sr
Flux4	3	3	mW/cm2/sr
Flux5	4	4	mW/cm2/sr
Flux6	6	6	mW/cm2/sr
Flux7	8	8	mW/cm2/sr
Flux8	10	10	mW/cm2/sr
Flux Level	Time0	Time1	Time2	Time3	Time4	Time5	Time6	Time7	Time8	Time9
Flux1	0	2	4	6	8	10	12	18	30	0
Flux2	0	2	2.5	4	6	10	12	15	18	0
Flux3	0	1	1.5	2	2.5	4	6	10	12	0
Flux4	0	1	1.5	2	2.5	4	6	8	10	0
Flux5	0	0.3	0.5	1	1.5	2	2.5	4	6	0
Flux6	0	0.3	0.5	1	1.3	1.5	2	4	6	0
Flux7	0	0.3	0.5	1	1.3	1.5	2	2.5	4	0
Flux8	0	0.3	0.5	1	1.3	1.5	2	2.5	4	0
Zoom Position	Value [mm]
Z1	25.6
Z2	61.8
Z3	100
Focus	Value [m]
Near
Mid
Far
Filter
R0
R1
R2
R3
R4
R5
R6
R7
