# Supplementary material for: Pre-Flight Calibration of the Mars 2020 Rover Mastcam Zoom (Mastcam-Z) Multispectral, Stereoscopic Imager
Source: Space Sci Rev. 2021 Feb 18;217(2):29. doi: 10.1007/s11214-021-00795-x (PMC7892537; doi:10.1007/s11214-021-00795-x)
Supplement: Supplementary file 1 — (ZIP 98.6 MB) [file 11214_2021_795_MOESM1_ESM.zip › Image_Log_48.xlsx]

## Sheet: Log
Prefix	First Suffix	Last Suffix	Date	Start Time	End Time	Duration	Illumination Sources and Placement	Target Name	Metrology Notes and Target Placement	Window On [0,1]	Target Placement [C,L,R]	Target-Port Distance [m]	Port-MCZ Distance [m]	IS-MCZ Distance [m]	Lab Temp. [°C]	MCZ Temp. [°C]	Notes	Test Number	Test Envi. Code	Camera	Part Number	Frames per Stack	Total Frames	Subframe	Filters	FLs [mm]	FDs [m]	ETs [ms,%,DN8]
481TAMBR01	0	2	2019-01-04	12:49:29.936000	12:49:35.591000	00:00:05.655000	collimator at [0,0,0,0] degrees	collimator	ID#001, ...	0	C	0.2	0.05	0.25	20	21	completed	481	TAMB	R	1	1	3	full	0	26	-	0.6
481TAMBL00	0	0	2019-05-07	17:26:03.462000	17:26:14.156000	00:00:10.694000				0						22.8	0.5 MILSECS, Test image
481TAMBL00	1	1	2019-05-07	17:26:47.030000	17:26:54.339000	00:00:07.309000				0							0.5 MILSECS, Test image
481TAMBL00	2	2	2019-05-07	17:27:29.543000	17:27:38.640000	00:00:09.097000				0							100 pixels across, Image ID 132-146 set up for stray light testing
481TAMBL00	3	3	2019-05-07	17:34:38.611000	17:34:49.210000	00:00:10.599000				0							Lights off, 1 sec exposure, test image
481TAMBL00	4	4	2019-05-07	17:36:23.460000	17:36:29.440000	00:00:05.980000				0						24.1	Exposure 50 milisecs 10 degrees off axis	10 degrees azimuth, 0 degrees elevation
481TAMBL00	5	5	2019-05-07	17:47:04.996000	17:47:08.615000	00:00:03.619000				0						24.2	Exposure 50 milisecs
481TAMBL00	6	6	2019-05-07	17:48:27.090000	17:48:36.780000	00:00:09.690000				0						24.4	Exposure 1 sec 20 degrees off axis	20 degrees azimuth, 0 degrees elevation
481TAMBL00	7	7	2019-05-07	17:50:19.601000	17:50:32.862000	00:00:13.261000				0						24.5	Exposure 6 sec exposure
481TAMBL00	8	8	2019-05-07	17:59:23.439000	17:59:29.669000	00:00:06.230000				0						24	Exposure 15 milisec
481TAMBL00	9	9	2019-05-07	17:59:59.039000	18:00:17.762000	00:00:18.723000				0						24	Exposure 1 sec 20 degrees off axis note that possible issue with what was recorded between paul and doc	30 degrees?
481TAMBL00	10	10	2019-05-07	18:00:40.510000	18:00:57.791000	00:00:17.281000				0						24.1	Exposure 10 sec
481TAMBL09	0	8	2019-05-07	18:03:46.692000	18:10:25.911000	00:06:39.219000				0						24.5	34 milimetre 1 sec, 60 sec, 63 milimetre
481TAMBL00	11	11	2019-05-07	18:14:27.619000												24.2	Exposure 50 milisec test image 100 milimetre	-20 degrees azimuth, 0 degrees elevation
481TAMBL00	12	12	2019-05-07	18:15:22.439000	18:15:32.318000	00:00:09.879000										24.1	Exposure 1 milisec
481TAMBL00	13	13	2019-05-07	18:18:25.769000	18:18:33.237000	00:00:07.468000										24.1	Exposure 50 milisec 34 milimetre, infinity focus
481TAMBL00	14	14	2019-05-07														Exposure 1 sec, 34 milimetre, infinity focus
481TAMBL00	15	15	2019-05-07	18:19:30.768000	18:20:00.387000	00:00:29.619000										24.3	Expsoure 10 sec, 34 milimetre, infinity focus
481TAMBL00	16	16	2019-05-07	18:22:01.029000	18:22:15.751000	00:00:14.722000										24.4	Exposure 10 sec, 63 milimetre, infinity focus
481TAMBL00	17	17	2019-05-07	18:30:22.626000	18:30:35.364000	00:00:12.738000										24.3	Exposure 10 sec, 63 milimetre, infinity focus	-20 degrees azimuth, 20 degrees elevation
481TAMBL00	18	18	2019-05-07	18:31:58.809000	18:32:15.590000	00:00:16.781000										24.2	Exposure 10 sec, 34 milimetres, infinity focus
481TAMBL00	19	19	2019-05-07	18:32:29.511000	18:33:37.555000	00:01:08.044000										24.1	Exposure 60 sec, 34 milimetres, infinity focus
481TAMBR00	0	0	2019-05-07	18:41:12.883000	18:41:30.907000	00:00:18.024000										24	Exposure 10 sec, 34 milimetres, infinity focus	-20 degrees azimuth, 20 degrees elevation
481TAMBR00	1	1	2019-05-07	18:43:35.684000	18:43:51.778000	00:00:16.094000										24.5	Exposure 10 sec, 63 milimetres, infinity focus
481TAMBR00	2	2	2019-05-07	18:45:15.421000	18:45:41.957000	00:00:26.536000										24.8	Exposure 10sec, 100 milimetres, infnity focus
481TAMBR00	3	3	2019-05-07	18:50:54.337000	18:51:00.989000	00:00:06.652000										24.6	Exposure 0.5 milisec,100 milimetres, infinity focus	Alignment test image, ND filter in place, zero degree azimuth, zero degree elevation
481TAMBR00	4	4	2019-05-07	18:53:25.020000	18:53:32.570000	00:00:07.550000										24.5	Exposure 0.5, 34 milimetres, infinity focus
481TAMBR00	5	5	2019-05-07	18:56:17.299000	18:56:22.783000	00:00:05.484000										24.5	Exposure 0.5, 34 milimetres, infinity focus
481TAMBR00	6	6	2019-05-07	18:57:22.652000	18:57:30.764000	00:00:08.112000										24.6	Exposure 0.5, 34 milimetres, infinity focus
481TAMBR00	7	7	2019-05-07	18:59:20.403000	18:59:25.913000	00:00:05.510000										24.6	Exposure 0.5, 34 milimetres, infinity focus
481TAMBR00	8	8	2019-05-07	19:00:18.883000	19:00:26.510000	00:00:07.627000										24.1	Exposure 0.5, 34 milimetres, infinity focus
481TAMBR09	0	8	2019-05-07	19:06:19.370000	19:11:56.677000	00:05:37.307000										24.8	3 exposures and focal lengths, 20 degrees on axis	-20 degrees azimuth, 0 degrees elevation
481TAMBR09	9	17	2019-05-07	19:13:59.400000	19:20:38.337000	00:06:38.937000										24.9	3 exposures and focal lengths, 30 degrees on axis	-30 degrees azimuth, 0 degrees elevation
481TAMBR00	9	9	2019-05-07	19:25:28.644000	19:25:34.381000	00:00:05.737000										25.2	5 min shutter smear test, 34 zone, 34 milimetres, filter R0, 0.5 milisec full frame, infinity focus	Shutter smear
481TAMBR00	10	10	2019-05-07	19:26:22.228000												25.3	0 milisec exposure	Shutter smear
481TAMBR00	11	11	2019-05-07	19:27:45.511000	19:27:51.252000	00:00:05.741000										25	0.1 milisect exposure	Shutter smear
481TAMBR00	12	12	2019-05-07	19:28:13.550000	19:28:22.452000	00:00:08.902000										25	0.2 milisect exposure	Shutter smear
481TAMBR00	13	13	2019-05-07	19:29:24.901000	19:29:42.948000	00:00:18.047000										25	0.3 milisec exposure	Shutter smear
481TAMBR00	14	14	2019-05-07	19:29:40.091000												24.9	0.4 milisec exposure	Shutter smear
481TAMBR00	15	15	2019-05-07	19:30:44.178000	19:31:27.623000	00:00:43.445000										24.8	0.5 milisec exposure	Shutter smear

## Sheet: Tables
Scale Factor	1
Flux Level	Recommended Flux	Recalculated Flux	Units
Flux1	1	1	mW/cm2/sr
Flux2	1.5	1.5	mW/cm2/sr
Flux3	2	2	mW/cm2/sr
Flux4	3	3	mW/cm2/sr
Flux5	4	4	mW/cm2/sr
Flux6	6	6	mW/cm2/sr
Flux7	8	8	mW/cm2/sr
Flux8	10	10	mW/cm2/sr
Flux Level	Time0	Time1	Time2	Time3	Time4	Time5	Time6	Time7	Time8	Time9
Flux1	0	2	4	6	8	10	12	18	30	0
Flux2	0	2	2.5	4	6	10	12	15	18	0
Flux3	0	1	1.5	2	2.5	4	6	10	12	0
Flux4	0	1	1.5	2	2.5	4	6	8	10	0
Flux5	0	0.3	0.5	1	1.5	2	2.5	4	6	0
Flux6	0	0.3	0.5	1	1.3	1.5	2	4	6	0
Flux7	0	0.3	0.5	1	1.3	1.5	2	2.5	4	0
Flux8	0	0.3	0.5	1	1.3	1.5	2	2.5	4	0
Zoom Position	Value [mm]
Z1	25.6
Z2	61.8
Z3	100
Focus	Value [m]
Near
Mid
Far
Filter
R0
R1
R2
R3
R4
R5
R6
R7
