# Supplementary material for: Pre-Flight Calibration of the Mars 2020 Rover Mastcam Zoom (Mastcam-Z) Multispectral, Stereoscopic Imager
Source: Space Sci Rev. 2021 Feb 18;217(2):29. doi: 10.1007/s11214-021-00795-x (PMC7892537; doi:10.1007/s11214-021-00795-x)
Supplement: Supplementary file 1 — (ZIP 98.6 MB) [file 11214_2021_795_MOESM1_ESM.zip › Image_Log_49.xlsx]

## Sheet: Log
Prefix	First Suffix	Last Suffix	Date	Start Time (is +2 hours from PDT)	End Time (is +2 hrs from PDT)	Duration	Illumination Sources and Placement	Target Name	Hand- held Camera Image ID	Metrology Notes and Target Placement	Target Placement Relevant to Camera(s) [C,L,R]	Target Distance [m]	Lab Temp. [°C]	MCZ Temp. [°C]	Notes	Test Number	Test Envi. Code	Camera	Part Number	Frames per Stack	Total Frames	Subframe	Filters	FLs [mm]	FDs [m]	ETs [ms,%,DN8]
491TAMBR01	0	2	2019-01-04	12:49:29.936000	12:49:35.591000	00:00:05.655000	work lamps	Geo_Board		ID#001, ...	C		20	21	completed	491	TAMB	R	1	1	3	full	0	26	autofocus	0.6
491TAMBL00	15	15	2019-05-08	12:43:14.923000	12:43:43.054000	00:00:28.131000	Halogens+blue led+fluorescents	Geo_Board		2.06 m	C			23.4	Target adjustment test images
491TAMBR00	16	16	2019-05-08	12:43:14.923000	12:43:43.054000	00:00:28.131000	Halogens+blue led+fluorescents	Geo_Board		2.06 m	C			24.5	Target adjustment test images
491TAMBL00	16	16	2019-05-08	12:47:14.991000	12:47:40.410000	00:00:25.419000	Halogens+blue led+fluorescents	Geo_Board		2.06 m + 20CM (approx)	C			24.3	Target adjustment test images
491TAMBR00	17	17	2019-05-08	12:47:14.991000	12:47:40.410000	00:00:25.419000	Halogens+blue led+fluorescents	Geo_Board		2.06 m + 20CM (approx)	C			24.8	Target adjustment test images
491TAMBL00	17	17	2019-05-08	12:50:05.361000	12:50:15.759000	00:00:10.398000	Halogens+blue led+fluorescents	Geo_Board		2.06 m + 26 cm (approx)	C			24.5	Target adjustment test images
491TAMBR00	18	18	2019-05-08	12:49:28.530000	12:50:17.657000	00:00:49.127000	Halogens+blue led+fluorescents	Geo_Board		2.06 m + 26 cm (approx)	C			25	Target adjustment test images
491TAMBL00	18	18	2019-05-08	12:52:34.348000	12:53:41.793000	00:01:07.445000	Halogens+blue led+fluorescents	Geo_Board		2.06 m + 31 cm (approx)	C			24.7	Target adjustment test images, stop time possible wrong
491TAMBR00	19	19	2019-05-08	12:52:34.348000	12:53:41.793000	00:01:07.445000	Halogens+blue led+fluorescents	Geo_Board		2.06 m + 31 cm (approx)	C			25.3	Target adjustment test images, stop time possible wrong
491TAMBL00	19	19	2019-05-08	12:54:23.142000	12:54:33.729000	00:00:10.587000	Halogens+blue led+fluorescents	Geo_Board		2.06 m + 51 cm (approx)	C			24.7	Target adjustment test images
491TAMBR00	20	20	2019-05-08	12:54:23.142000	12:54:33.729000	00:00:10.587000	Halogens+blue led+fluorescents	Geo_Board		2.06 m + 51 cm (approx)	C			25.3	Target adjustment test images
491TAMBL00	20	20	2019-05-08	12:57:22.732000	12:57:32.724000	00:00:09.992000	Halogens+blue led+fluorescents	Geo_Board		2.06 m plus additional	C			24.7	Target adjustment test images
491TAMBR00	21	21	2019-05-08	12:57:22.732000	12:57:32.724000	00:00:09.992000	Halogens+blue led+fluorescents	Geo_Board		2.06 m plus additional	C			25.3	Target adjustment test images
491TAMBL00	21	21	2019-05-08	12:58:06.198000	12:58:15.186000	00:00:08.988000	Halogens+blue led+fluorescents	Geo_Board		2.06 m plus additional	C			24.7	Target adjustment test images
491TAMBR00	22	22	2019-05-08	12:58:06.198000	12:58:15.186000	00:00:08.988000	Halogens+blue led+fluorescents	Geo_Board		2.06 m plus additional	C			25.3	Target adjustment test images
491TAMBL00	22	22	2019-05-08	12:59:12.407000	12:59:21.779000	00:00:09.372000	Halogens+blue led+fluorescents	Geo_Board		2.06 m plus additional	C			24.7	Target adjustment test images
491TAMBR00	23	23	2019-05-08	12:59:12.407000	12:59:21.779000	00:00:09.372000	Halogens+blue led+fluorescents	Geo_Board		2.06 m plus additional	C			25.3	Target adjustment test images
491TAMBL00	23	23	2019-05-08	13:00:20.256000	13:00:32.635000	00:00:12.379000	Halogens+blue led+fluorescents	Geo_Board	442-451	3.28 m distance captures entire geoboard	C	3.28	20.8	24.8	Target adjustment test images (finalized), Humidity=59%, Caltarget rightside up
491TAMBR00	24	24	2019-05-08	13:00:20.256000	13:00:34.185000	00:00:13.929000	Halogens+blue led+fluorescents	Geo_Board	442-451	3.28 m distance captures entire geoboard	C	3.28	20.8	25.3	Target adjustment test images (finalized), Humidity=59%, Caltarget rightside up
491TAMBR13	0	8	2019-05-08	13:16:38.387000	ABORT		Blue LEDs, halogens	Geo_Board	454-459	3.28 m distance captures entire geoboard	C	3.28		25.8	3 zooms (intended) at 7 filters each, autofocus and autoexposure subframe on brightest area. ABORTED when we got to 2nd zoom. Assumed that 1st zoom (34 mm) data are usable, so will proceed with 2nd zoom (63 mm) and 3rd zoom (100 mm) separately.
491TAMBR00	25	25	2019-05-08	13:26:32.700000	13:26:35.644000	00:00:02.944000	Blue LEDs, halogens	Geo_Board	454-459	3.28 m distance captures entire geoboard	C	3.28		25.8	Full frame 63 mm test image (timing entries are approximate)
491TAMBR13	9	15	2019-05-08	13:29:20.838000	13:34:28.488000	00:05:07.650000	Blue LEDs, halogens	Geo_Board	454-459	3.28 m distance captures entire geoboard	C	3.28		25.8	1 zoom (63 mm) at 7 filters each, autofocus and autoexposure subframe on brightest area.
491TAMBR00	26	26	2019-05-08	13:35:05.769000	13:35:23.429000	00:00:17.660000	Blue LEDs, halogens	Geo_Board	454-459	3.28 m distance captures entire geoboard	C	3.28		25.8	Full frame 100 mm test image
491TAMBR13	16	22	2019-05-08	13:37:21.819000	13:42:43.109000	00:05:21.290000	Blue LEDs, halogens	Geo_Board	454-459	3.28 m distance captures entire geoboard	C	3.28		25.8	1 zoom (100 mm) at 7 filters each, autofocus and autoexposure subframe on brightest area.
491TAMBR14	0	41	2019-05-08	13:56:41.002000	14:03:01.135000	00:06:20.133000	Blue LEDs, halogens	Geo_Board	454-459	3.28 m distance captures entire geoboard	C	3.28		25.7	2 full frames at each at 3 zooms, 7 filters
491TAMBL13	0	6	2019-05-08	13:57:47.727000	Missed		Blue LEDs, halogens	Geo_Board	454-459	3.28 m distance captures entire geoboard	C	3.28		25.1	34 mm left camera autofocus and autoexposure, 1 zoom, 7 filters
491TAMBL00	24	24	2019-05-08	14:08:35.011000	Missed		Blue LEDs, halogens	Geo_Board	454-459	3.28 m distance captures entire geoboard	C	3.28		25.3	63 mm left camera autofocus and autoexposure, 1 zoom, L0
491TAMBR14	42	83	2019-05-08	14:08:35.011000	14:16:23.181000	00:07:48.170000	Blue LEDs, halogens	Geo_Board	454-459	3.28 m distance captures entire geoboard	C	3.28		25.9	2 full frames at each at 3 zooms, 7 filters
491TAMBL13	7	13	2019-05-08	14:13:15.945000	14:16:46.873000	00:03:30.928000	Blue LEDs, halogens	Geo_Board	454-459	3.28 m distance captures entire geoboard	C	3.28		25.5	63 mm left camera autofocus and autoexposure, 1 zoom, 7 filters
491TAMBL00	25	25	2019-05-08	14:18:21.874000	Missed		Blue LEDs, halogens	Geo_Board	454-459	3.28 m distance captures entire geoboard	C	3.28		25.3	100 mm left camera autofocus and autoexposure, 1 zoom, 1 filter
491TAMBL13	14	20	2019-05-08	14:21:49.068000	14:25:40	00:03:50.932000	Blue LEDs, halogens	Geo_Board	454-459	3.28 m distance captures entire geoboard	C	3.28		25.5	100 mm left camera autofocus and autoexposure, 1 zoom, 7 filters
491TAMBL14	0	62	2019-05-08	14:39:54.569000	14:47:37.605000	00:07:43.036000	Blue LEDs, halogens	Geo_Board	454-459	3.28 m distance captures entire geoboard	C	3.28		25.5	2 full frames plus bias at each at 3 zooms, 7 filters
GROUP	0	6	2019-05-08							Group personnel: some in clean room with mirror reflecting others outside clean room				24.9	LEFT camera images (no prefix distinction) of team personnel
GROUP	0	10	2019-05-08							Group personnel: some in clean room with mirror reflecting others outside clean room				25.4	RIGHT camera images (no prefix distinction) of team personnel
							Fluorescents								Justin Maki takes room light measurements (hand-held spectrometer) 12:11:13 = 3451 K, 12:10:27 = 3420 K.
491TAMBL00	26	26	2019-05-08	15:15:38.072000	15:16:01.264000	00:00:23.192000	Halogens fluorescents	Geo_Board	454-459	3.28 m distance captures entire geoboard	C	3.28			34 mm test image
491TAMBR00	27	27	2019-05-08	15:15:38.072000	15:16:01.264000	00:00:23.192000	Halogens fluorescents	Geo_Board	454-459	3.28 m distance captures entire geoboard	C	3.28			34 mm test image
							four halogen lights only			(see further below for target-lamp range)					12:17:45 Justin Maki hand held spectometer. 2941K
							four halogen lights only			(see further below for target-lamp range)					12:18:23 Justin Maki hand held spectrometer 2936K
491TAMBL00	27	27	2019-05-08	15:18:03.254000	15:18:19.691000	00:00:16.437000	four halogen lights only	Geo_Board	454-459	3.28 m distance captures entire geoboard	C	3.28			34 mm test image
491TAMBR00	28	28	2019-05-08	15:18:03.254000	15:18:19.691000	00:00:16.437000	four halogen lights only	Geo_Board	454-459	3.28 m distance captures entire geoboard	C	3.28			34 mm test image
							blue leds and halogens			(see further below for target-lamp range)					12:19:59 Justin Maki hand held spectrometer 3581K
							blue leds and halogens			(see further below for target-lamp range)					12:20:29 Justin Maki hand held spectrometer 3577K
491TAMBL00	28	28	2019-05-08	15:20:18.042000	15:20:34.789000	00:00:16.747000	blue leds and halogens	Geo_Board	454-459	3.28 m distance captures entire geoboard	C	3.28		25.3	34 mm test image
491TAMBR00	29	29	2019-05-08	15:20:18.042000	15:20:34.789000	00:00:16.747000	blue leds and halogens	Geo_Board	454-459	3.28 m distance captures entire geoboard	C	3.28			34 mm test image
							blue leds only			(see further below for target-lamp range)					12:22:08 Justin Maki hand held spectometer 5218K
							blue leds only			(see further below for target-lamp range)					12:22:33 Justin Maki hand held spectrometer 5214K
491TAMBL00	29	29	2019-05-08	15:22:13.108000	15:22:27.178000	00:00:14.070000	blue leds only	Geo_Board	454-459	3.28 m distance captures entire geoboard	C	3.28		24.9	34 mm test image
491TAMBR00	30	30	2019-05-08	15:22:13.108000	15:22:27.178000	00:00:14.070000	blue leds only	Geo_Board	454-459	3.28 m distance captures entire geoboard	C	3.28		25.4	34 mm test image
							Caplinger Halogen Lamp			(see further below for target-lamp range)					Light source from left of cameras. 12:24:10 Justin Maki hand held spectrometer 3114K
							Caplinger Halogen Lamp			(see further below for target-lamp range)					Light source from left of cameras 12:24:39 Justin Maki hand held spectrometer 3115K
491TAMBL00	30	30	2019-05-08	15:26:32.908000	15:26:48.025000	00:00:15.117000	Caplinger Halogen Lamp	Geo_Board	454-459	3.28 m distance captures entire geoboard	C	3.28		24.7	34 mm test image
491TAMBR00	31	31	2019-05-08	15:26:32.908000	15:26:48.025000	00:00:15.117000	Caplinger Halogen Lamp	Geo_Board	454-459	3.28 m distance captures entire geoboard	C	3.28		25.1	34 mm test image
491TAMBL14	63	125	2019-05-08	15:30:41.249000	15:38:04.554000	00:07:23.305000	Four ASU halogen lamps	Geo_Board	454-459	3.28 m distance captures entire geoboard	C	3.28		25.3	2 full frames plus bias at each at 3 zooms, 7 filters
491TAMBR14	84	146	2019-05-08	15:30:41.249000	15:37:58.968000	00:07:17.719000	Four ASU halogen lamps	Geo_Board	454-459	3.28 m distance captures entire geoboard	C	3.28		25.8	2 full frames plus bias at each at 3 zooms, 7 filters
491TAMBL00	31	31	2019-05-08	15:45:41.153000	15:46:05.012000	00:00:23.859000	Four ASU halogen lamps	Geo_Board	454-459	~3.3 m distance, zooming on stereo target of geoboard (some translation of geoboard in plane from previous position)	C	~3.3		25.1	100 mm test image, full frame, zoom on stereo target
491TAMBR00	32	32	2019-05-08	15:45:41.153000	15:46:05.012000	00:00:23.859000	Four ASU halogen lamps	Geo_Board	454-459	~3.3 m distance, zooming on stereo target of geoboard (some translation of geoboard in plane from previous position)	C	~3.3		25.6	100 mm test image, full frame, zoom on stereo target
491TAMBL00	32	32	2019-05-08	15:48:35.499000	15:48:49.971000	00:00:14.472000	Four ASU halogen lamps	Geo_Board	454-459	~3.3 m distance, zooming on stereo target of geoboard (some translation of geoboard in plane from previous position)	C	~3.3		25.2	63 mm test image, full frame, zoom on stereo target
491TAMBR00	33	33	2019-05-08	15:48:35.499000	15:48:49.971000	00:00:14.472000	Four ASU halogen lamps	Geo_Board	454-459	~3.3 m distance, zooming on stereo target of geoboard (some translation of geoboard in plane from previous position)	C	~3.3		25.7	63 mm test image, full frame, zoom on stereo target
491TAMBL00	33	33	2019-05-08	15:50:25.760000	15:50:39.930000	00:00:14.170000	Four ASU halogen lamps	Geo_Board	454-459	~3.3 m distance, zooming on stereo target of geoboard (some translation of geoboard in plane from previous position)	C	~3.3		25.2	63 mm test image, full frame, zoom on stereo target
491TAMBR00	34	34	2019-05-08	15:50:25.760000	15:50:39.930000	00:00:14.170000	Four ASU halogen lamps	Geo_Board	454-459	~3.3 m distance, zooming on stereo target of geoboard (some translation of geoboard in plane from previous position)	C	~3.3		25.7	63 mm test image, full frame, zoom on stereo target
491TAMBL00	34	34	2019-05-08	15:56:24.333000	15:57:01.362000	00:00:37.029000	Four ASU halogen lamps	Geo_Board	454-459	~3.3 m distance, zooming on stereo target of geoboard (some translation of geoboard in plane from previous position)	C	~3.3		25.2	63 mm test image, sub frame, zoom on stereo target for best focus
491TAMBR00	35	35	2019-05-08	15:56:24.333000	15:57:01.362000	00:00:37.029000	Four ASU halogen lamps	Geo_Board	454-459	~3.3 m distance, zooming on stereo target of geoboard (some translation of geoboard in plane from previous position)	C	~3.3		25.7	63 mm test image, sub frame, zoom on stereo target for best focus
491TAMBL06	84	86	2019-05-08	16:00:49.872000	16:01:09.613000	00:00:19.741000	Four ASU halogen lamps	Geo_Board	454-459	~3.3 m distance, zooming on stereo target of geoboard (some translation of geoboard in plane from previous position)	C	~3.3		25.1	63 mm image, full frame, 0 ms exp, 77 ms exp, 150 ms expos
491TAMBR06	84	86	2019-05-08	16:00:49.872000	16:01:09.613000	00:00:19.741000	Four ASU halogen lamps	Geo_Board	454-459	~3.3 m distance, zooming on stereo target of geoboard (some translation of geoboard in plane from previous position)	C	~3.3		25.6	63 mm image, full frame, 0 ms exp, 77 ms exp, 150 ms expos
491TAMBL06	87	89	2019-05-08	16:04:50.085000	16:05:07.506000	00:00:17.421000	Caplinger Halogen Lamp	Geo_Board	454-459	~3.3 m distance, zooming on stereo target of geoboard (some translation of geoboard in plane from previous position)	C	~3.3		25	Light from left of camera, 63 mm image, full frame, 0 ms exp, 77 ms exp, 150 ms expos
491TAMBR06	87	89	2019-05-08	16:04:50.085000	16:05:07.506000	00:00:17.421000	Caplinger Halogen Lamp	Geo_Board	454-459	~3.3 m distance, zooming on stereo target of geoboard (some translation of geoboard in plane from previous position)	C	~3.3		25.5	Light from left of camera, 63 mm image, full frame, 0 ms exp, 77 ms exp, 150 ms expos
										Left ASU halogens to rover paint chip 4.2 m (documentarian wrote down 4.72 m, cal lead wrote down 4.2 m)
										Right ASU halogens to rover paint chip 3.75 m
										Caplinger halogen lamp to rover paint chip 3.90 m
										Left blue LED to rover paint chip 3.74 m
										Right blue LED to rover paint chip 3.75 m
491TAMBL00	35	35	2019-05-08	16:27:15.345000	16:27:22.538000	00:00:07.193000	Fluorescents	Geo_Board	454-459	Caltarget unmoved	L	~3.3			100 mm zoom full frame aimed at caltarget on geoboard
491TAMBL00	36	36	2019-05-08	16:28:32.689000	16:28:40.509000	00:00:07.820000	Fluorescents	Geo_Board	465-480	Caltarget rotated	L	~3.3		24.9	100 mm zoom full frame aimed at caltarget on geoboard
491TAMBL00	37	37	2019-05-08	16:29:38.515000	16:29:45.864000	00:00:07.349000	Fluorescents	Geo_Board	465-480	Caltarget rotated	L	~3.3		25	100 mm zoom full frame aimed at caltarget on geoboard
491TAMBL00	38	38	2019-05-08	16:30:19.235000	16:30:26.374000	00:00:07.139000	Fluorescents	Geo_Board	465-480	Caltarget rotated	L	~3.3		25	100 mm zoom full frame aimed at caltarget on geoboard
491TAMBL00	39	39	2019-05-08	16:32:59.118000			Fluorescents	Geo_Board	465-480	Caltarget rotated	L	~3.3			100 mm autofocus subframe aimed at caltarget on geoboard. Autofocus failed.
491TAMBL00	40	40	2019-05-08	16:35:13.525000	16:36:26.496000	00:01:12.971000	Fluorescents	Geo_Board	465-480	Caltarget rotated	L	~3.3		24.8	100 mm autofocus subframe aimed at caltarget on geoboard.
467TAMBL03	0	22	2019-05-08	16:37:55.643000	ABORTED		Caplinger halogen lamp	Geo_Board	465-480	Caltarget rotated	L	~3.3		25.1	Continuous zoom, 70 focal lengths. ABORTED due to some saturation of bright ring
467TAMBL03	23	90	2019-05-08	16:43:37.769000	16:53:14.157000	00:09:36.388000	Caplinger halogen lamp	Geo_Board	465-480	Caltarget rotated	L	~3.3		25.3	Continuous zoom, 70 focal lengths. Rerunning with shorter exposures. Still some saturation.
471TAMBL30	813	945	2019-05-08	16:56:21.156000	17:12:36.838000	00:16:15.682000	Caplinger halogen lamp	Geo_Board	465-480	Caltarget rotated	L	~3.3		25.3	Z-stack, all filters, autoexposure, 100 mm
										Height of Caplinger halogen lamp from floor = 2.1 m. Caltarget height from the floor = 0.856 m				25.1
491TAMBR00	36	36	2019-05-08	17:15:34.408000	17:15:44.178000	00:00:09.770000	Caplinger halogen lamp	Geo_Board	465-480	Caltarget rotated. 1.26 m from right camera	R	~3.3		25.5	Test R0 image, full frame
467TAMBR03	0	67	2019-05-08	17:21:41.604000	17:32:02.685000	00:10:21.081000	Caplinger halogen lamp	Geo_Board	465-480	Caltarget rotated. 1.26 m from right camera	R	~3.3		25.7	Continuous zoom, 70 focal lengths. Reduced exposure times.
471TAMBR00	74	74	2019-05-08	17:33:58.610000	17:34:35.579000	00:00:36.969000	Caplinger halogen lamp	Geo_Board	465-480	Caltarget rotated. 1.26 m from right camera	R	~3.3		25.7	100 mm, autofocus subfame
471TAMBR00	75	75	2019-05-08	17:35:29.888000	17:36:42.444000	00:01:12.556000	Caplinger halogen lamp	Geo_Board	465-480	Caltarget rotated. 1.26 m from right camera	R	~3.3		25.8	100 mm, autofocus subfame
471TAMBR31	0	917	2019-05-08	17:39:03.929000	ABORTED		Caplinger halogen lamp	Geo_Board	465-480	Caltarget rotated. 1.26 m from right camera	R	~3.3			Z-stack, all filters, autoexposure (target DN=70), 100 mm
471TAMBR31	918	1139	2019-05-08	17:40:12.195000	18:03:26.047000	00:23:13.852000	Caplinger halogen lamp	Geo_Board	465-480	Caltarget rotated. 1.26 m from right camera	R	~3.3	20.7	25.8	Z-stack, all filters, autoexposure (target DN=70), 100 mm. Use bias frames from previous sequences (491TAMBR14), if needed.
															Cleanroom humidty = 57% temperature = 69.2F
															Left camera already off. Right camera shut down 15:08 local
										Caplinger halogen lamp horizontal range to near side of right camera = 1.92 m
										Caplinger halogen lamp direct range to near side of right camera = 2.13 m
										Hole pattern on optical bench where cameras are mounted is 1 inch spacing
										6.5 hole spacings between side of right camera closest to halogen lamp and center of cameras
										Spacing between camera centers is approximately 9 inches, pending confirmation by hardware setup diagram to be provided by Mike Caplinger

## Sheet: Tables
Scale Factor	1
Flux Level	Recommended Flux	Recalculated Flux	Units
Flux1	1	1	mW/cm2/sr
Flux2	1.5	1.5	mW/cm2/sr
Flux3	2	2	mW/cm2/sr
Flux4	3	3	mW/cm2/sr
Flux5	4	4	mW/cm2/sr
Flux6	6	6	mW/cm2/sr
Flux7	8	8	mW/cm2/sr
Flux8	10	10	mW/cm2/sr
Flux Level	Time0	Time1	Time2	Time3	Time4	Time5	Time6	Time7	Time8	Time9
Flux1	0	2	4	6	8	10	12	18	30	0
Flux2	0	2	2.5	4	6	10	12	15	18	0
Flux3	0	1	1.5	2	2.5	4	6	10	12	0
Flux4	0	1	1.5	2	2.5	4	6	8	10	0
Flux5	0	0.3	0.5	1	1.5	2	2.5	4	6	0
Flux6	0	0.3	0.5	1	1.3	1.5	2	4	6	0
Flux7	0	0.3	0.5	1	1.3	1.5	2	2.5	4	0
Flux8	0	0.3	0.5	1	1.3	1.5	2	2.5	4	0
Zoom Position	Value [mm]
Z1	25.6
Z2	61.8
Z3	100
Focus	Value [m]
Near
Mid
Far
Filter
R0
R1
R2
R3
R4
R5
R6
R7
